# Supplementary material for: PIRCh-seq: functional classification of non-coding RNAs associated with distinct histone modifications
Source: Genome Biol. 2019 Dec 20;20:292. doi: 10.1186/s13059-019-1880-3 (PMC6924075; doi:10.1186/s13059-019-1880-3)
Supplement: Supplementary file 2 — Additional file 2 Table S1. Chromatin enriched ncRNAs in all mouse samples. [file 13059_2019_1880_MOESM2_ESM.xls]

## Sheet: V65
	H3K27ac	H3K27me3	H3K4me1	H3K4me3	H3K9me3	H4K16ac	cluster
1500004A13Rik	1	0	0	0	0	0	6
1500011B03Rik	0	0	0	1	0	0	3
1600020E01Rik	0	0	1	1	1	0	3
1700008J07Rik	1	0	0	0	0	0	6
1700042O10Rik	0	1	0	0	0	0	2
1700113A16Rik	0	0	0	1	0	0	3
1810026B05Rik	1	0	0	1	0	0	1
1810032O08Rik	0	0	0	1	0	0	3
2010001M06Rik	0	0	0	1	0	0	3
2010204K13Rik	0	1	0	1	1	0	2
2310015A10Rik	1	1	1	0	1	0	4
2310061J03Rik	0	0	0	1	0	0	3
2610005L07Rik	1	0	1	0	1	0	4
2610019E17Rik	0	0	0	1	0	0	3
2700038G22Rik	1	0	1	1	1	1	5
2810013P06Rik	1	1	1	1	1	1	5
2900056M20Rik	1	1	1	1	1	1	5
4632415L05Rik	0	0	0	1	0	0	3
4732471J01Rik	1	0	0	0	0	0	6
4930461G14Rik	0	0	0	1	0	0	3
4930515G01Rik	0	0	0	0	1	0	2
4930558J18Rik	0	0	0	0	1	0	2
4933404O12Rik	1	0	0	0	0	0	6
4933407K13Rik	1	0	0	0	0	0	6
4933409K07Rik	0	0	0	1	0	0	3
4933409K07Rik.2	0	0	0	1	0	0	3
5031425E22Rik	1	0	0	1	0	0	1
5730408K05Rik	1	0	0	1	0	0	1
5830417I10Rik	1	0	0	0	0	0	6
6430706D22Rik	1	0	0	0	0	0	6
6720401G13Rik	1	1	1	1	1	0	5
6820431F20Rik	1	0	1	1	1	1	5
6820431F20Rik.2	1	1	1	1	1	1	5
9130221H12Rik	0	1	0	1	1	0	2
9330133O14Rik	0	0	0	1	0	0	3
A130049A11Rik	1	0	0	1	0	0	1
A630089N07Rik	1	0	1	1	1	1	5
A930011O12Rik	1	0	1	0	0	0	4
A930013F10Rik	0	1	0	1	0	0	2
AI450353	1	1	1	1	1	1	5
AV051173	1	0	0	1	0	0	1
B430010I23Rik	0	1	0	1	0	0	2
BC029722	0	0	0	1	0	0	3
BC065397	1	0	0	1	0	0	1
Btbd19	1	0	0	0	0	0	6
C230091D08Rik	1	0	1	1	1	1	5
C430002E04Rik	1	0	1	0	0	0	4
D130017N08Rik	0	0	0	1	1	0	3
D130020L05Rik	0	0	0	1	0	0	3
D430020J02Rik	1	0	1	0	0	0	4
D7Ertd143e	1	0	1	1	0	0	5
D930048N14Rik	1	1	1	1	1	1	5
Dancr	1	0	0	1	0	0	1
E330033B04Rik	1	0	1	0	0	0	4
E530011L22Rik	1	0	1	1	0	0	5
Etohd2	0	0	0	1	0	0	3
Ftx	0	0	0	1	0	0	3
G530011O06Rik	1	1	1	1	1	1	5
Gdap10	1	0	1	1	1	0	5
Gm10432	1	1	1	0	0	0	4
Gm10664	0	1	0	0	0	0	2
Gm10865	0	1	0	0	1	0	2
Gm11201	0	0	1	0	0	1	2
Gm15545	0	1	0	1	0	0	2
Gm15760	1	0	1	1	0	0	5
Gm16197	1	0	1	1	0	0	5
Gm16576	1	0	0	1	1	0	5
Gm16880	1	0	1	0	1	0	4
Gm16973	1	0	0	1	0	0	1
Gm19557	1	0	1	1	0	0	5
Gm20324	0	0	1	0	1	0	4
Gm2381	1	0	0	0	0	0	6
Gm3414	1	0	0	0	0	0	6
Gm7334	0	0	0	0	1	0	2
Gm7367	1	1	1	0	1	1	2
Kcnq1ot1	1	1	1	1	1	1	5
Kis2	0	0	0	1	0	0	3
Malat1	1	1	1	1	1	1	5
Meg3	1	1	0	1	0	0	2
Mir1949	0	0	0	1	0	0	3
Mir378b	1	0	0	0	0	0	6
Neat1	1	0	1	1	0	0	5
Nphs1as	1	0	1	1	1	0	5
Nutf2-ps1	0	0	0	0	1	0	2
Olfr1372-ps1	1	0	0	0	0	0	6
Peg13	0	0	1	1	1	1	5
Peg3as	1	0	0	0	1	0	6
Pisd-ps1	1	0	0	0	1	0	6
Pisd-ps2	1	0	0	0	0	0	6
Pisd-ps3	1	0	0	0	1	0	6
Pvt1	1	0	1	1	1	0	5
Rhno1	1	0	0	0	1	0	6
Rian	1	1	1	1	0	0	5
Rmrp	0	0	1	0	0	0	4
Rpph1	1	0	1	0	0	0	4
Snhg4	1	0	0	0	0	0	6
Snhg5	0	0	0	1	0	0	3
Snhg7	1	0	0	1	0	0	1
Snora23	1	1	1	1	1	1	5
Snora24	0	0	0	1	0	0	3
Snora3	1	0	0	1	0	0	1
Snora43	0	0	0	1	0	0	3
Snora44	0	0	0	1	0	0	3
Snora52	1	0	1	0	0	0	4
Snora7a	0	0	0	1	0	0	3
Snord83b	1	0	0	0	0	0	6
Tbrg3	1	1	1	1	1	1	5
Tmem181b-ps	1	0	0	0	0	0	6
Tmem181c-ps	1	0	0	0	0	0	6
Tmem181c-ps.2	1	0	0	0	0	0	6
Tsix	1	1	1	1	1	1	5
Tug1	1	0	0	0	0	0	6
U05342	0	0	0	1	0	0	3
Xist	1	1	1	1	1	1	5
Zfhx2as	1	1	1	1	1	0	5
Znf41-ps	1	0	1	0	0	0	4
bartel:linc102	1	0	0	0	0	0	6
bartel:linc21	1	0	0	1	0	0	1
bartel:linc220	0	1	0	1	0	0	2
bartel:linc221	1	0	0	0	0	0	6
bartel:linc32	0	0	0	0	1	0	2
bartel:linc329	1	0	0	0	0	0	6
bartel:linc352	1	0	0	0	0	0	6
bartel:linc432	1	0	1	1	1	1	5
bartel:linc481	1	0	0	0	0	0	6
bartel:linc502	1	1	1	0	1	1	5
bartel:linc705	1	0	0	0	0	0	6
bartel:linc714	0	0	1	0	0	0	4
bartel:linc73	1	0	0	0	0	0	6
bartel:linc795	0	1	0	1	0	0	2
bartel:linc808	0	0	0	1	1	0	3
bartel:linc813	0	0	0	0	1	0	2
guttman:linc1231.3	0	0	0	0	1	0	2
guttman:linc1256.3	1	0	1	0	0	0	4
guttman:linc1259	1	1	1	1	1	1	5
guttman:linc1260.3	1	0	1	0	0	0	4
guttman:linc1261.3	1	0	0	0	0	0	6
guttman:linc1283	1	0	1	1	0	0	5
guttman:linc1296.3	0	0	0	1	0	0	3
guttman:linc1316.3	1	0	1	1	1	1	5
guttman:linc1317.3	1	0	1	1	0	0	5
guttman:linc1327.3	1	1	0	1	0	0	1
guttman:linc1333.3	1	0	1	1	0	1	5
guttman:linc1334.3	0	0	0	0	0	1	2
guttman:linc1335.3	0	1	1	0	1	0	4
guttman:linc1336.3	1	1	1	1	1	0	5
guttman:linc1343.3	1	0	0	1	0	0	1
guttman:linc1347.3	1	0	1	0	0	0	6
guttman:linc1354.3	0	0	0	1	0	0	3
guttman:linc1393.3	0	1	0	0	0	0	2
guttman:linc1394.3	1	0	1	1	0	0	5
guttman:linc1398	0	0	0	0	1	0	2
guttman:linc1400.3	0	0	0	0	1	0	2
guttman:linc1406.3	0	1	0	1	1	0	2
guttman:linc1409.3	1	0	1	1	1	0	5
guttman:linc1412.3	0	1	0	0	0	0	2
guttman:linc1413.3	0	0	0	1	0	0	3
guttman:linc1421.3	1	0	0	1	0	0	1
guttman:linc1423.3	1	0	1	1	1	0	5
guttman:linc1450.3	1	0	1	1	1	0	5
guttman:linc1453.3	1	0	1	0	0	0	4
guttman:linc1456.3	1	0	0	0	0	0	6
guttman:linc1458	1	0	1	1	0	0	5
guttman:linc1468.3	1	0	0	0	0	0	6
guttman:linc1476.3	1	0	1	1	1	0	5
guttman:linc1493	1	0	0	0	0	0	6
guttman:linc1494.3	1	0	0	1	0	0	1
guttman:linc1500.3	0	0	0	1	0	0	3
guttman:linc1503.3	1	0	1	1	1	0	5
guttman:linc1515.3	1	1	1	1	1	1	5
guttman:linc1533.3	1	0	1	1	1	1	5
guttman:linc1535.3	1	0	0	0	0	0	6
guttman:linc1538.3	1	0	0	1	0	0	1
guttman:linc1542.3	1	0	0	0	0	0	6
guttman:linc1543.3	1	0	0	0	0	0	6
guttman:linc1547.3	1	0	0	0	1	0	6
guttman:linc1549.3	1	0	1	1	0	0	5
guttman:linc1552.3	0	1	1	1	1	1	2
guttman:linc1557.3	1	0	1	0	0	0	4
guttman:linc1560.3	1	1	0	0	0	0	6
guttman:linc1566.3	1	0	0	1	0	0	1
guttman:linc1576.3	1	0	1	1	0	0	5
guttman:linc1587.3	0	0	0	1	0	0	3
guttman:linc1588.3	1	0	0	1	0	0	1
guttman:linc1643.3	1	0	1	1	1	1	5
guttman:linc1654.3	0	0	0	1	0	0	3
guttman:linc1747.3	1	0	0	1	0	0	1
guttman:linc1939.3	1	0	1	1	0	0	5
uc007bgn.1	1	1	1	0	0	0	4
uc007bkh.1	0	0	1	0	0	0	4
uc007ctp.1	0	0	0	1	0	0	3
uc007fts.1	0	0	0	1	0	0	3
uc007jjp.1	1	0	0	0	0	0	6
uc007mje.1	1	0	0	0	0	0	6
uc007mzn.1	0	0	0	0	0	1	2
uc007nur.1	0	1	0	0	1	0	2
uc007qoh.1	1	1	1	1	1	1	5
uc007sjm.1	0	1	0	1	0	0	2
uc007tlp.1	1	0	1	0	0	0	4
uc007vbh.1	1	0	0	1	0	0	1
uc007wnj.1	1	0	1	1	0	0	5
uc007xnq.1	0	1	0	0	0	0	2
uc007zdc.1	1	0	1	1	0	0	5
uc008ais.1	1	0	0	0	0	0	6
uc008aka.1	0	1	0	0	0	0	2
uc008aod.1	0	0	0	1	0	0	3
uc008bcq.1	0	1	1	1	1	1	2
uc008ciz.1	0	0	0	0	0	1	2
uc008cqm.1	1	0	0	0	0	0	6
uc008evj.1	1	1	1	0	1	1	5
uc008fws.1	0	1	0	1	0	1	2
uc008gat.1	1	0	1	1	1	1	5
uc008gky.1	0	1	0	0	0	0	2
uc008hmc.1	0	0	0	1	0	0	3
uc008hzf.1	0	1	1	1	1	0	2
uc008ici.1	1	0	0	1	0	0	1
uc008iuf.1	0	1	0	0	0	0	2
uc008jhl.1	1	0	1	1	0	1	5
uc008jij.1	0	1	0	0	0	0	2
uc008jup.1	0	0	0	0	1	0	2
uc008kht.1	0	1	0	1	0	0	2
uc008ppm.1	1	1	1	1	1	1	5
uc008rzc.1	1	0	1	1	1	0	5
uc008vai.1	1	1	1	1	1	1	5
uc009add.1	1	0	0	0	1	0	4
uc009bsy.1	0	1	0	0	0	1	2
uc009ets.1	0	0	0	1	0	0	3
uc009faw.1	0	0	0	0	1	0	2
uc009giy.1	0	1	0	1	1	0	2
uc009ilc.1	1	1	1	0	1	1	5
uc009izd.1	0	0	0	1	1	0	3
uc009kqd.1	0	0	0	1	0	0	3
uc009las.1	1	0	1	0	0	0	4
uc009lol.1	0	0	0	0	1	0	2
uc009mko.1	0	1	0	0	0	0	2
uc009mzp.1	0	0	0	0	1	0	2
uc009neu.1	0	0	1	1	0	0	3
uc009nie.1	1	0	1	0	0	0	4
uc009nif.1	1	0	0	0	0	0	6
uc009osn.1	1	0	1	1	0	1	5
uc009ozv.1	0	0	0	0	1	0	2
uc009pvz.1	0	1	0	0	0	0	2
uc009qqr.1	1	1	1	1	1	1	5
uc009uyl.1	1	0	0	1	1	0	5
uc011wmt.1	0	0	1	0	0	0	4
uc011xvy.1	1	0	0	0	0	0	6
uc011yab.1	1	0	1	0	0	0	4
uc011ykv.1	1	1	1	1	1	0	5
uc011ykx.1	1	1	1	1	1	1	5
uc011zdj.1	1	0	0	0	0	0	6
uc011zqn.1	1	0	0	1	0	0	1
uc012bsf.1	0	0	0	1	0	0	3
uc012coq.1	1	0	1	0	0	0	4
uc012ctx.1	0	0	0	1	0	0	3
uc012esz.1	0	0	1	1	1	0	3
7sk	0	0	1	0	0	0	4
Panct1	1	0	0	1	0	0	1
Firre	1	0	0	1	0	0	1

## Sheet: MEF
	H3K27ac	H3K27me3	H3K4me1	H3K4me3	H3K9me3	H4K16ac
1600020E01Rik	0	0	0	0	0	1
1810026B05Rik	1	0	0	1	0	0
2010204K13Rik	0	0	1	0	0	0
2310001H17Rik	1	0	0	0	0	0
2310015A10Rik	0	0	0	1	0	0
2610005L07Rik	1	0	0	1	0	0
2610203C20Rik	1	0	0	1	0	1
2700069I18Rik	1	0	0	1	0	1
2810008D09Rik	0	0	0	0	0	1
2810013P06Rik	1	0	0	0	0	0
2810055G20Rik	0	0	0	1	0	0
3110045C21Rik	1	0	0	1	0	1
4632427E13Rik	0	0	0	1	0	1
4732491K20Rik	0	0	0	0	0	1
4921513I03Rik	1	0	1	1	0	0
4930429B21Rik	0	0	0	0	0	1
4930478L05Rik	1	0	0	1	0	0
4930512B01Rik	0	0	0	1	0	0
4933407K13Rik	1	1	0	0	0	0
4933409K07Rik	1	1	1	1	0	1
4933409K07Rik.2	1	1	1	1	0	1
4933421O10Rik	0	0	0	1	0	0
5031425E22Rik	1	0	0	1	0	1
5031434C07Rik	1	0	1	1	0	0
5330426P16Rik	0	1	0	0	0	0
5430405H02Rik	0	0	0	1	0	1
6720401G13Rik	1	1	0	1	1	1
6820431F20Rik	1	0	0	1	0	0
6820431F20Rik.2	1	0	0	1	0	0
8430403D17Rik	0	0	1	1	0	0
8430429K09Rik	0	0	0	1	0	0
8430431K14Rik	1	0	0	1	0	0
9130221H12Rik	0	0	1	0	0	0
9230105E05Rik	0	0	0	0	1	0
9430076C15Rik	0	0	0	1	0	0
9530091C08Rik	1	0	0	1	0	0
A230057D06Rik	1	1	0	0	0	0
A330023F24Rik	0	0	0	0	1	1
A330035P11Rik	1	0	0	1	0	0
A630019I02Rik	0	1	0	0	0	0
A630089N07Rik	1	1	1	1	1	0
A930005H10Rik	0	0	0	1	0	0
AI450353	0	0	0	1	0	1
Airn	1	1	1	1	0	0
B430319G15Rik	0	0	1	0	0	0
Btbd19	0	0	0	1	0	1
D330022K07Rik	1	0	0	1	0	0
D330041H03Rik	0	0	0	0	1	0
D930016D06Rik	0	0	0	1	0	0
Dleu2	0	0	0	1	0	0
Dnm3os	1	0	0	1	0	1
E130310I04Rik	0	0	0	0	1	0
E130317F20Rik	0	0	0	1	0	0
E530011L22Rik	1	0	0	1	0	1
Emx2os	0	0	0	1	0	0
F420014N23Rik	1	0	0	0	0	1
Ftx	1	0	0	0	0	0
G530011O06Rik	1	1	1	1	0	0
Gm10033	0	1	0	0	0	0
Gm10791	1	0	0	0	0	0
Gm10865	0	1	0	0	0	0
Gm11974	0	0	0	0	0	1
Gm12504	1	0	0	1	0	1
Gm13704	1	0	0	0	0	0
Gm14005	1	0	0	1	0	0
Gm14492	0	0	0	1	0	0
Gm15760	1	0	0	1	0	0
Gm15910	1	0	0	0	0	0
Gm16023	0	0	0	1	0	0
Gm16119	0	0	0	0	0	1
Gm16548	0	0	1	0	0	0
Gm16907	1	0	0	0	0	0
Gm17757	1	1	1	0	0	1
Gm17757.2	1	1	1	0	0	1
Gm18853	1	1	1	0	0	1
Gm18853.2	1	1	1	0	0	1
Gm20257	0	0	0	1	0	0
Gm20554	0	0	0	0	0	1
Gm3414	1	0	0	0	0	0
Gm3893	1	1	1	1	0	1
Gm6225	1	0	0	1	0	1
Gt(ROSA)26Sor	0	0	0	1	0	0
H2afy3	0	0	0	1	0	0
Kcnq1ot1	1	0	1	1	1	1
LOC100503496	1	0	0	0	0	0
Malat1	1	1	0	1	0	1
Meg3	1	0	0	1	0	0
Mir143hg	1	0	0	1	0	0
Mir21	1	0	0	0	0	1
Mir22hg	0	0	0	1	0	0
Mirg	0	0	0	1	0	0
Neat1	1	0	0	1	0	1
Peg3as	0	1	0	0	0	0
Phxr4	1	0	0	1	0	1
Pvt1	1	0	1	0	0	1
Rmrp	1	0	1	1	0	1
Rpph1	1	0	0	1	0	1
Rprl3	1	0	1	1	0	1
Snhg4	0	0	0	0	0	1
Snhg7	1	0	0	1	0	1
Snhg8	1	0	0	1	0	0
Snora23	1	0	0	0	0	1
Speer7-ps1	1	0	0	0	0	0
Speer8-ps1	0	0	0	1	0	0
Tbrg3	1	0	1	0	0	1
Znf41-ps	0	1	0	0	0	0
bartel:ENSMUST00000143083	0	1	0	0	0	0
bartel:ENSMUST00000147569	1	1	0	0	0	1
bartel:linc520	1	0	0	1	0	0
guttman:linc1257.3	0	0	0	0	0	1
guttman:linc1267.3	1	0	0	0	0	0
guttman:linc1317.3	1	0	0	1	0	1
guttman:linc1327.3	1	0	0	0	0	0
guttman:linc1354.3	0	0	0	0	0	1
guttman:linc1394.3	0	1	1	0	0	1
guttman:linc1406.3	0	0	1	0	0	0
guttman:linc1409.3	0	1	0	1	0	1
guttman:linc1411.3	0	0	1	0	0	0
guttman:linc1451.3	0	0	0	0	0	1
guttman:linc1476.3	1	0	1	0	0	1
guttman:linc1487.3	0	0	0	1	0	0
guttman:linc1500.3	1	0	0	0	0	0
guttman:linc1533.3	1	0	1	1	0	1
guttman:linc1545.3	0	0	0	1	0	0
guttman:linc1552.3	1	0	0	0	0	1
guttman:linc1565.3	1	0	0	1	0	0
guttman:linc1939.3	1	0	0	1	0	1
uc007ams.1	1	0	0	0	0	0
uc007cpj.2	0	1	0	0	0	0
uc007dva.1	1	0	0	0	0	0
uc007hfc.1	1	0	0	0	0	0
uc007jnl.1	0	0	1	0	0	0
uc007rtk.1	1	0	0	1	0	1
uc007ths.1	1	0	1	1	1	1
uc007tlp.1	1	0	1	0	0	1
uc007uzf.1	0	0	0	0	0	1
uc007uzm.1	0	0	0	1	0	0
uc007wbs.1	0	1	0	0	0	0
uc007wnj.1	1	0	0	0	0	0
uc007ynw.1	1	0	1	1	0	1
uc007zdc.1	1	0	0	1	0	1
uc007zns.1	1	0	0	0	0	1
uc008aka.1	1	0	0	0	0	0
uc008bcq.1	0	0	1	0	0	0
uc008bcx.1	0	0	0	1	0	0
uc008evj.1	0	0	0	0	0	1
uc008gat.1	1	0	0	0	0	0
uc008gky.1	0	0	1	0	0	0
uc008gqu.1	0	0	0	0	0	1
uc008hmc.1	0	1	0	1	0	0
uc008icf.2	0	0	0	1	0	0
uc008icg.2	0	0	0	1	0	0
uc008ich.1	0	0	0	1	0	0
uc008iep.1	1	0	0	1	0	1
uc008jcq.1	0	0	0	1	0	0
uc008kbg.1	0	0	1	0	0	0
uc008kdy.1	0	0	0	1	0	0
uc008oac.1	0	0	0	0	1	0
uc008ouu.1	0	0	0	1	0	0
uc008pkk.1	0	0	0	1	0	1
uc008ppm.1	0	0	1	0	1	0
uc008qac.1	1	0	0	0	0	0
uc008rbl.1	0	0	0	0	1	0
uc008ski.1	0	1	0	0	0	0
uc008skn.1	1	1	0	1	0	1
uc008sky.1	0	1	0	1	0	1
uc008smn.1	0	1	1	1	0	1
uc008smo.1	0	1	0	1	0	1
uc008snd.1	0	1	0	1	0	0
uc008thi.1	1	0	1	1	0	0
uc008thj.1	1	0	1	1	0	0
uc008tky.1	1	0	0	0	0	0
uc008tkz.1	1	0	0	1	0	0
uc008ubk.1	1	0	0	0	0	0
uc009aoz.1	1	0	1	0	0	0
uc009bhj.1	0	0	1	0	0	0
uc009cut.1	0	0	0	1	0	0
uc009czd.1	1	0	0	0	0	0
uc009ghi.1	1	0	0	0	0	0
uc009iln.1	0	0	0	0	1	0
uc009iyh.1	0	0	0	0	1	0
uc009jdx.1	1	0	0	0	0	0
uc009jvm.1	0	0	0	1	0	0
uc009las.1	1	0	0	1	0	0
uc009mks.1	0	1	0	0	0	0
uc009pcd.1	0	1	0	0	0	0
uc009qqr.1	0	1	0	0	0	0
uc009rze.1	1	0	0	0	0	0
uc011wkf.1	1	0	0	1	0	0
uc011yab.1	0	1	0	1	0	0
uc011ydj.1	1	0	0	1	0	0
uc011ykv.1	1	0	0	0	0	1
uc011ykx.1	1	0	0	1	1	1
uc012bca.1	0	1	0	1	0	1
uc012bkz.1	1	0	1	1	1	0
uc012coq.1	1	0	1	1	0	0
uc012ctw.1	0	0	0	0	0	1
uc012ctx.1	1	0	0	0	0	1
uc012czd.1	1	0	0	0	0	1
uc012dco.1	1	1	1	1	0	1

## Sheet: NPC
	H3K27ac	H3K27me3	H3K4me3
1110038B12Rik	1	0	0
1600020E01Rik	1	0	0
1700011J10Rik	1	0	0
2500004C02Rik	1	0	0
4930506C21Rik	0	1	0
4933407K13Rik	1	0	0
5330434G04Rik	1	0	0
6820431F20Rik	1	1	0
6820431F20Rik.2	1	1	0
9130221H12Rik	0	0	1
A630089N07Rik	1	0	0
A730098P11Rik	0	0	1
A830082K12Rik	0	0	1
A930024E05Rik	0	0	1
Airn	1	0	0
Atp6v0c-ps2	0	0	1
BC064078	0	0	1
BC065397	1	0	1
Dleu2	0	1	0
E030024N20Rik	0	0	1
Emx2os	1	0	0
Gas5	1	1	0
Gm13375	0	1	0
Gm16973	0	1	0
Gm20199	0	1	0
Gm5512	1	0	0
Gm5801.2	0	1	0
Kcnq1ot1	1	1	1
Malat1	1	1	0
Mir678	1	0	0
Mir682	0	1	0
Mir684-1.2	0	0	1
Mir684-1.3	0	0	1
Mir684-1.6	0	0	1
Mir684-1.7	0	0	1
Nutf2-ps1	1	0	0
Peg3as	0	0	1
Pisd-ps1	1	0	0
Pisd-ps3	1	0	0
Ppifos	0	1	0
Rmrp	1	0	0
Rpph1	1	0	0
Snhg3	1	0	0
Tmem181b-ps	1	0	0
Tmem181c-ps	1	0	0
Tmem181c-ps.2	1	0	0
Tsix	1	1	0
Xist	1	1	1
Znf41-ps	1	0	0
bartel:ENSMUST00000128956	1	1	1
bartel:ENSMUST00000143083	1	1	1
bartel:ENSMUST00000147569	1	1	1
bartel:ENSMUST00000154137	1	1	0
guttman:linc1270.3	1	0	0
guttman:linc1307.3	1	0	0
guttman:linc1386.3	0	1	0
guttman:linc1425.3	0	1	0
guttman:linc1434.3	1	0	0
guttman:linc1533.3	1	1	0
guttman:linc1552.3	0	0	1
guttman:linc1563.3	0	0	1
guttman:linc1939.3	1	0	1
uc007ams.1	1	0	0
uc007bgn.1	0	1	0
uc007dxm.1	0	0	1
uc007ftd.1	0	0	1
uc007pcr.1	0	1	0
uc007qoh.1	0	0	1
uc007qse.1	1	0	0
uc007rpi.1	1	1	0
uc007tlp.1	1	0	0
uc007umt.1	0	0	1
uc007uxw.1	1	1	0
uc007uzf.1	0	0	1
uc007xmq.1	1	0	0
uc007zbz.1	1	1	0
uc007zdc.1	1	0	0
uc007zfq.1	0	1	0
uc008api.1	0	1	0
uc008bcq.1	1	0	0
uc008dzn.1	0	0	1
uc008kcf.1	1	0	0
uc008lwr.1	0	1	0
uc008rzc.1	1	0	0
uc008thj.1	1	0	0
uc008uch.1	0	1	0
uc008vpc.2	0	0	1
uc008xws.1	1	0	0
uc009cea.1	1	0	0
uc009crz.1	1	0	0
uc009gul.1	1	0	0
uc009iln.1	1	0	0
uc009kqd.1	1	0	0
uc009las.1	1	1	0
uc009lwz.1	0	0	1
uc009mjw.1	0	1	0
uc009mqg.1	0	0	1
uc009mzp.1	0	1	0
uc009oqn.2	0	0	1
uc009sno.1	0	0	1
uc009uim.1	0	0	1
uc011yak.1	1	0	0
uc011zpn.1	1	1	0
uc011zpo.1	1	1	0
uc011zpp.1	1	1	0
uc011zpq.1	1	0	0
uc012bca.1	0	1	0
uc012coq.1	1	0	0
uc012ctw.1	0	1	0
uc012gsi.1	0	1	0
