# Supplementary material for: PIRCh-seq: functional classification of non-coding RNAs associated with distinct histone modifications
Source: Genome Biol. 2019 Dec 20;20:292. doi: 10.1186/s13059-019-1880-3 (PMC6924075; doi:10.1186/s13059-019-1880-3)
Supplement: Supplementary file 3 — Additional file 3 Table S2. Allele specific chromatin enrichment in NPC. [file 13059_2019_1880_MOESM3_ESM.txt]

chr	Gene	SNP_position	Genome_position	SNP_type	h3k27ac_129S1_rep1_mm9.bedGraph	h3k27ac_129S1_rep2_mm9.bedGraph	h3k27ac_CAST_rep1_mm9.bedGraph	h3k27ac_CAST_rep2_mm9.bedGraph	h3k27me3_129S1_rep1_mm9.bedGraph	h3k27me3_129S1_rep2_mm9.bedGraph	h3k27me3_CAST_rep1_mm9.bedGraph	h3k27me3_CAST_rep2_mm9.bedGraph	h3k4me3_129S1_rep1_mm9.bedGraph	h3k4me3_129S1_rep2_mm9.bedGraph	h3k4me3_CAST_rep1_mm9.bedGraph	h3k4me3_CAST_rep2_mm9.bedGraph	input_129S1_rep1_mm9.bedGraph	input_129S1_rep2_mm9.bedGraph	input_CAST_rep1_mm9.bedGraph	input_CAST_rep2_mm9.bedGraph
chr1	1700047M11Rik	233,9,602,179,231	184,231,197,184,230,000,000,000,000,000,000,000,000,000,000	CAST_SNP,CAST_SNP,CAST_SNP,CAST_SNP,CAST_SNP	0.0000000,0.0000000,0.0000000,0.0000000,0.0000000,	0.0000000,0.0000000,0.0000000,0.0000000,0.0000000,	0.0000000,0.0000000,0.0000000,0.0000000,0.0000000,	0.0000000,0.0000000,0.0000000,0.0000000,0.0000000,	0.0000000,0.0000000,0.0000000,0.0000000,0.0000000,	0.0000000,0.0000000,0.0000000,0.0000000,0.0000000,	0.0000000,0.0000000,0.0000000,0.0000000,0.0000000,	0.0000000,0.0000000,39.0000000,0.0000000,0.0000000,	0.0000000,0.0000000,0.0000000,0.0000000,0.0000000,	0.0000000,0.0000000,0.0000000,0.0000000,0.0000000,	0.0000000,0.0000000,0.0000000,0.0000000,0.0000000,	0.0000000,0.0000000,0.0000000,0.0000000,0.0000000,	0.0000000,0.0000000,0.0000000,0.0000000,0.0000000,	0.0000000,0.0000000,0.0000000,0.0000000,0.0000000,	0.0000000,0.0000000,0.0000000,0.0000000,0.0000000,	0.0000000,0.0000000,0.0000000,0.0000000,0.0000000,
chr1	2900060B14Rik	209,391,165,286,333	120,355,633,120,355,000,000,000,000,000,000,000,000,000,000	129S1_SNP,CAST_SNP,CAST_SNP,CAST_SNP,CAST_SNP	0.0000000,0.0000000,0.0000000,0.0000000,0.0000000,	0.0000000,0.0000000,0.0000000,0.0000000,0.0000000,	0.0000000,0.0000000,0.0000000,0.0000000,0.0000000,	10.0000000,71.0000000,5.0000000,6.0000000,11.0000000,	0.0000000,0.0000000,0.0000000,0.0000000,0.0000000,	0.0000000,0.0000000,0.0000000,0.0000000,0.0000000,	0.0000000,0.0000000,0.0000000,0.0000000,0.0000000,	0.0000000,0.0000000,0.0000000,0.0000000,0.0000000,	0.0000000,0.0000000,0.0000000,1.0000000,0.0000000,	0.0000000,0.0000000,0.0000000,0.0000000,0.0000000,	0.0000000,0.0000000,0.0000000,0.0000000,0.0000000,	0.0000000,0.0000000,0.0000000,0.0000000,0.0000000,	0.0000000,0.0000000,0.0000000,0.0000000,0.0000000,	0.0000000,0.0000000,0.0000000,0.0000000,0.0000000,	0.0000000,0.0000000,0.0000000,0.0000000,0.0000000,	0.0000000,0.0000000,0.0000000,0.0000000,0.0000000,
chr1	2900092D14Rik	22,403,268,704,251,900,000,000,000,000,000	427,594,204,275,750,000,000,000,000,000,000,000,000,000,000,000,000,000,000,000,000,000,000,000	CAST_SNP,CAST_SNP,CAST_SNP,CAST_SNP,CAST_SNP,CAST_SNP,CAST_SNP,CAST_SNP,CAST_SNP	8.0000000,0.0000000,0.0000000,0.0000000,5.0000000,7.0000000,0.0000000,0.0000000,0.0000000,	18.0000000,0.0000000,2.0000000,12.0000000,0.0000000,5.0000000,11.0000000,0.0000000,31.0000000,	0.0000000,1.0000000,0.0000000,0.0000000,0.0000000,0.0000000,0.0000000,0.0000000,0.0000000,	1.0000000,1180.0000000,0.0000000,17.0000000,14.0000000,132.0000000,101.0000000,0.0000000,0.0000000,	0.0000000,0.0000000,0.0000000,0.0000000,0.0000000,0.0000000,0.0000000,0.0000000,0.0000000,	1.0000000,0.0000000,0.0000000,53.0000000,0.0000000,0.0000000,27.0000000,2.0000000,0.0000000,	0.0000000,0.0000000,0.0000000,0.0000000,0.0000000,0.0000000,0.0000000,0.0000000,0.0000000,	1.0000000,0.0000000,0.0000000,0.0000000,0.0000000,0.0000000,0.0000000,0.0000000,0.0000000,	0.0000000,0.0000000,0.0000000,0.0000000,0.0000000,0.0000000,0.0000000,0.0000000,0.0000000,	2.0000000,0.0000000,0.0000000,0.0000000,20.0000000,0.0000000,0.0000000,0.0000000,0.0000000,	1.0000000,0.0000000,0.0000000,0.0000000,0.0000000,0.0000000,0.0000000,0.0000000,0.0000000,	0.0000000,0.0000000,0.0000000,17.0000000,1.0000000,1.0000000,0.0000000,0.0000000,21.0000000,	2.0000000,0.0000000,4.0000000,0.0000000,113.0000000,0.0000000,0.0000000,0.0000000,0.0000000,	2.0000000,0.0000000,0.0000000,0.0000000,69.0000000,19.0000000,0.0000000,0.0000000,22.0000000,	1.0000000,2.0000000,0.0000000,1.0000000,61.0000000,0.0000000,0.0000000,0.0000000,2.0000000,	3.0000000,0.0000000,0.0000000,0.0000000,64.0000000,2.0000000,0.0000000,0.0000000,3.0000000,
chr1	3110045C21Rik	86,710,462,305,191,000,000,000,000,000,000,000,000,000,000,000	171,902,257,171,902,000,000,000,000,000,000,000,000,000,000,000,000,000,000,000,000,000,000,000,000,000,000,000,000,000,000,000,000,000,000,000,000,000,000,000,000,000,000,000,000	129S1_SNP,129S1_SNP,CAST_SNP,CAST_SNP,129S1_SNP,129S1_SNP,129S1_SNP,129S1_SNP,CAST_SNP,129S1_SNP,CAST_SNP,129S1_SNP,129S1_SNP,129S1_SNP,129S1_SNP	0.0000000,0.0000000,0.0000000,0.0000000,0.0000000,0.0000000,0.0000000,0.0000000,0.0000000,0.0000000,0.0000000,0.0000000,0.0000000,0.0000000,0.0000000,	0.0000000,0.0000000,0.0000000,32.0000000,0.0000000,35.0000000,0.0000000,0.0000000,0.0000000,8.0000000,1.0000000,43.0000000,0.0000000,0.0000000,0.0000000,	0.0000000,0.0000000,0.0000000,0.0000000,0.0000000,0.0000000,2.0000000,0.0000000,0.0000000,0.0000000,2.0000000,0.0000000,0.0000000,0.0000000,0.0000000,	0.0000000,0.0000000,0.0000000,0.0000000,0.0000000,1.0000000,211.0000000,0.0000000,80.0000000,0.0000000,174.0000000,0.0000000,0.0000000,64.0000000,0.0000000,	0.0000000,0.0000000,0.0000000,0.0000000,0.0000000,0.0000000,0.0000000,0.0000000,0.0000000,0.0000000,0.0000000,0.0000000,0.0000000,0.0000000,0.0000000,	0.0000000,0.0000000,0.0000000,0.0000000,0.0000000,0.0000000,0.0000000,0.0000000,0.0000000,0.0000000,0.0000000,0.0000000,0.0000000,0.0000000,0.0000000,	0.0000000,0.0000000,0.0000000,0.0000000,0.0000000,0.0000000,0.0000000,0.0000000,0.0000000,0.0000000,0.0000000,0.0000000,0.0000000,0.0000000,0.0000000,	0.0000000,0.0000000,0.0000000,0.0000000,0.0000000,0.0000000,0.0000000,0.0000000,0.0000000,0.0000000,0.0000000,0.0000000,0.0000000,0.0000000,0.0000000,	0.0000000,0.0000000,0.0000000,0.0000000,0.0000000,0.0000000,0.0000000,0.0000000,0.0000000,0.0000000,0.0000000,0.0000000,0.0000000,0.0000000,0.0000000,	0.0000000,0.0000000,0.0000000,0.0000000,0.0000000,0.0000000,0.0000000,0.0000000,0.0000000,0.0000000,0.0000000,0.0000000,0.0000000,0.0000000,0.0000000,	0.0000000,0.0000000,0.0000000,0.0000000,0.0000000,0.0000000,151.0000000,0.0000000,0.0000000,0.0000000,137.0000000,0.0000000,0.0000000,0.0000000,0.0000000,	0.0000000,0.0000000,0.0000000,0.0000000,0.0000000,0.0000000,0.0000000,0.0000000,1.0000000,0.0000000,0.0000000,0.0000000,0.0000000,1.0000000,0.0000000,	0.0000000,0.0000000,0.0000000,0.0000000,0.0000000,0.0000000,0.0000000,0.0000000,0.0000000,0.0000000,0.0000000,0.0000000,0.0000000,0.0000000,0.0000000,	0.0000000,0.0000000,0.0000000,0.0000000,0.0000000,0.0000000,0.0000000,0.0000000,0.0000000,0.0000000,0.0000000,0.0000000,0.0000000,0.0000000,0.0000000,	3.0000000,0.0000000,0.0000000,0.0000000,0.0000000,0.0000000,0.0000000,4.0000000,2.0000000,0.0000000,0.0000000,0.0000000,7.0000000,3.0000000,5.0000000,	3.0000000,10.0000000,0.0000000,0.0000000,8.0000000,0.0000000,0.0000000,17.0000000,1.0000000,0.0000000,0.0000000,0.0000000,0.0000000,1.0000000,0.0000000,
chr1	9630028B13Rik	66	187265632	CAST_SNP	0.0000000,	0.0000000,	0.0000000,	0.0000000,	0.0000000,	0.0000000,	0.0000000,	0.0000000,	0.0000000,	0.0000000,	0.0000000,	0.0000000,	0.0000000,	0.0000000,	0.0000000,	0.0000000,
chr1	AA619741	1,602,306,643,868,990,000,000,000,000,000,000,000,000,000,000,000	3,469,289,534,690,740,000,000,000,000,000,000,000,000,000,000,000,000,000,000,000,000,000,000,000,000,000,000,000,000,000,000,000,000,000,000,000,000	CAST_SNP,CAST_SNP,CAST_SNP,CAST_SNP,CAST_SNP,CAST_SNP,CAST_SNP,CAST_SNP,CAST_SNP,CAST_SNP,CAST_SNP,CAST_SNP,CAST_SNP,CAST_SNP	0.0000000,0.0000000,0.0000000,266.0000000,1.0000000,122.0000000,0.0000000,0.0000000,0.0000000,0.0000000,0.0000000,112.0000000,0.0000000,0.0000000,	0.0000000,0.0000000,0.0000000,0.0000000,0.0000000,0.0000000,0.0000000,0.0000000,22.0000000,0.0000000,3.0000000,1.0000000,0.0000000,0.0000000,	0.0000000,0.0000000,0.0000000,3.0000000,0.0000000,0.0000000,0.0000000,0.0000000,0.0000000,0.0000000,0.0000000,0.0000000,0.0000000,0.0000000,	0.0000000,0.0000000,0.0000000,0.0000000,0.0000000,0.0000000,0.0000000,0.0000000,0.0000000,0.0000000,0.0000000,0.0000000,0.0000000,0.0000000,	0.0000000,0.0000000,0.0000000,0.0000000,0.0000000,0.0000000,0.0000000,0.0000000,0.0000000,0.0000000,0.0000000,0.0000000,0.0000000,0.0000000,	0.0000000,0.0000000,0.0000000,0.0000000,0.0000000,0.0000000,0.0000000,0.0000000,0.0000000,0.0000000,0.0000000,0.0000000,0.0000000,0.0000000,	0.0000000,0.0000000,0.0000000,0.0000000,0.0000000,0.0000000,0.0000000,0.0000000,0.0000000,0.0000000,0.0000000,0.0000000,0.0000000,0.0000000,	0.0000000,0.0000000,0.0000000,0.0000000,0.0000000,0.0000000,0.0000000,0.0000000,0.0000000,0.0000000,0.0000000,0.0000000,0.0000000,0.0000000,	0.0000000,0.0000000,0.0000000,0.0000000,0.0000000,0.0000000,0.0000000,0.0000000,0.0000000,0.0000000,0.0000000,0.0000000,0.0000000,0.0000000,	0.0000000,0.0000000,0.0000000,0.0000000,0.0000000,1.0000000,0.0000000,0.0000000,0.0000000,0.0000000,0.0000000,0.0000000,0.0000000,0.0000000,	0.0000000,0.0000000,0.0000000,0.0000000,0.0000000,0.0000000,0.0000000,0.0000000,0.0000000,0.0000000,0.0000000,0.0000000,0.0000000,0.0000000,	0.0000000,0.0000000,0.0000000,0.0000000,0.0000000,0.0000000,0.0000000,0.0000000,0.0000000,0.0000000,0.0000000,0.0000000,0.0000000,0.0000000,	0.0000000,0.0000000,0.0000000,0.0000000,0.0000000,0.0000000,0.0000000,0.0000000,0.0000000,0.0000000,0.0000000,0.0000000,0.0000000,0.0000000,	0.0000000,0.0000000,0.0000000,0.0000000,0.0000000,0.0000000,0.0000000,0.0000000,0.0000000,0.0000000,0.0000000,0.0000000,0.0000000,0.0000000,	0.0000000,0.0000000,0.0000000,0.0000000,0.0000000,0.0000000,0.0000000,0.0000000,0.0000000,0.0000000,0.0000000,0.0000000,0.0000000,0.0000000,	0.0000000,0.0000000,0.0000000,0.0000000,0.0000000,0.0000000,0.0000000,0.0000000,0.0000000,0.0000000,0.0000000,0.0000000,0.0000000,0.0000000,
chr1	B230209K01Rik	870,1063,490,1264,51,25	123,016,838,123,017,000,000,000,000,000,000,000,000,000,000,000,000,000	129S1_SNP,CAST_SNP,CAST_SNP,129S1_SNP,CAST_SNP,CAST_SNP	1.0000000,0.0000000,0.0000000,0.0000000,0.0000000,0.0000000,	168.0000000,0.0000000,0.0000000,0.0000000,0.0000000,0.0000000,	0.0000000,0.0000000,0.0000000,0.0000000,0.0000000,0.0000000,	1.0000000,0.0000000,0.0000000,0.0000000,0.0000000,0.0000000,	523.0000000,0.0000000,0.0000000,0.0000000,0.0000000,0.0000000,	0.0000000,0.0000000,0.0000000,0.0000000,0.0000000,0.0000000,	2.0000000,0.0000000,0.0000000,0.0000000,0.0000000,0.0000000,	0.0000000,0.0000000,0.0000000,0.0000000,0.0000000,0.0000000,	2.0000000,0.0000000,0.0000000,1.0000000,0.0000000,0.0000000,	782.0000000,0.0000000,5.0000000,0.0000000,0.0000000,0.0000000,	0.0000000,0.0000000,0.0000000,5.0000000,0.0000000,0.0000000,	10.0000000,0.0000000,0.0000000,0.0000000,0.0000000,0.0000000,	72.0000000,0.0000000,0.0000000,0.0000000,19.0000000,9.0000000,	45.0000000,0.0000000,0.0000000,0.0000000,0.0000000,0.0000000,	26.0000000,0.0000000,0.0000000,0.0000000,0.0000000,0.0000000,	4.0000000,0.0000000,14.0000000,0.0000000,0.0000000,0.0000000,
chr1	bartel:linc47	546,169,204,816,626,000,000	171,410,753,171,415,000,000,000,000,000,000,000,000,000,000,000,000,000,000,000,000	CAST_SNP,CAST_SNP,129S1_SNP,CAST_SNP,129S1_SNP,129S1_SNP,CAST_SNP	0.0000000,0.0000000,0.0000000,0.0000000,0.0000000,0.0000000,0.0000000,	0.0000000,0.0000000,0.0000000,0.0000000,0.0000000,0.0000000,0.0000000,	0.0000000,0.0000000,0.0000000,0.0000000,0.0000000,0.0000000,0.0000000,	0.0000000,0.0000000,0.0000000,0.0000000,0.0000000,0.0000000,0.0000000,	0.0000000,0.0000000,0.0000000,0.0000000,0.0000000,0.0000000,0.0000000,	0.0000000,0.0000000,0.0000000,0.0000000,0.0000000,0.0000000,0.0000000,	0.0000000,0.0000000,0.0000000,0.0000000,0.0000000,0.0000000,0.0000000,	0.0000000,0.0000000,0.0000000,0.0000000,0.0000000,0.0000000,0.0000000,	0.0000000,0.0000000,0.0000000,0.0000000,0.0000000,0.0000000,0.0000000,	0.0000000,0.0000000,0.0000000,0.0000000,1.0000000,0.0000000,0.0000000,	0.0000000,0.0000000,0.0000000,0.0000000,0.0000000,0.0000000,0.0000000,	78.0000000,0.0000000,0.0000000,0.0000000,1.0000000,0.0000000,69.0000000,	0.0000000,0.0000000,0.0000000,0.0000000,0.0000000,0.0000000,0.0000000,	3.0000000,0.0000000,0.0000000,0.0000000,0.0000000,0.0000000,3.0000000,	3.0000000,0.0000000,0.0000000,0.0000000,0.0000000,0.0000000,3.0000000,	0.0000000,0.0000000,0.0000000,0.0000000,0.0000000,0.0000000,0.0000000,
chr1	bartel:linc7	111,214,737,321,636	58,819,105,588,187,400,000,000,000,000,000	CAST_SNP,CAST_SNP,CAST_SNP,CAST_SNP	0.0000000,0.0000000,0.0000000,0.0000000,	0.0000000,0.0000000,0.0000000,0.0000000,	0.0000000,0.0000000,0.0000000,0.0000000,	0.0000000,0.0000000,0.0000000,0.0000000,	0.0000000,0.0000000,0.0000000,0.0000000,	0.0000000,0.0000000,92.0000000,0.0000000,	0.0000000,0.0000000,0.0000000,0.0000000,	0.0000000,0.0000000,1.0000000,0.0000000,	0.0000000,0.0000000,0.0000000,0.0000000,	0.0000000,0.0000000,0.0000000,0.0000000,	0.0000000,0.0000000,0.0000000,0.0000000,	0.0000000,0.0000000,0.0000000,0.0000000,	0.0000000,0.0000000,0.0000000,0.0000000,	0.0000000,0.0000000,0.0000000,0.0000000,	0.0000000,0.0000000,0.0000000,0.0000000,	0.0000000,0.0000000,0.0000000,0.0000000,
chr1	Dnm3os	6747,4227,4612,3078,2575,2066,3736,3993,3866,2843,4253,7326,4144,3611,5039,1193,7467,2606,1967,1456,4275,1716,313,4285,6978,3396,837,3015,3016,2633,4298,4589,1743,6736,5585,4306,7379,2900,2905,6618,1883,4188,1119,4322,1891,484,4197,4199,4956,4581,6124,1773,6126,752,625,115,6451,4342,3924,4602,2812,2558,1151	164154500,164151980,164152365,164150831,164150328,164149819,164151489,164151746,164151619,164150596,164152006,164155079,164151897,164151364,164152792,164148946,164155220,164150359,164149720,164149209,164152028,164149469,164148066,164152038,164154731,164151149,164148590,164150768,164150769,164150386,164152051,164152342,164149496,164154489,164153338,164152059,164155132,164150653,164150658,164154371…	CAST_SNP,CAST_SNP,CAST_SNP,CAST_SNP,CAST_SNP,CAST_SNP,CAST_SNP,CAST_SNP,CAST_SNP,CAST_SNP,CAST_SNP,CAST_SNP,CAST_SNP,CAST_SNP,129S1_SNP,CAST_SNP,CAST_SNP,CAST_SNP,CAST_SNP,CAST_SNP,CAST_SNP,CAST_SNP,CAST_SNP,CAST_SNP,CAST_SNP,CAST_SNP,CAST_SNP,CAST_SNP,CAST_SNP,CAST_SNP,CAST_SNP,CAST_SNP,CAST_SNP,CAST_SNP,129S1_SNP,CAST_SNP,CAST_SNP,CAST_SNP,CAST_SNP,CAST_SNP,CAST_SNP,CAST_SNP,CAST_SNP,129S1_SNP,…	0.0000000,0.0000000,0.0000000,0.0000000,0.0000000,0.0000000,0.0000000,0.0000000,0.0000000,0.0000000,0.0000000,0.0000000,0.0000000,0.0000000,0.0000000,0.0000000,0.0000000,0.0000000,0.0000000,0.0000000,0.0000000,0.0000000,0.0000000,0.0000000,0.0000000,0.0000000,0.0000000,0.0000000,0.0000000,0.0000000,0.0000000,0.0000000,0.0000000,0.0000000,0.0000000,0.0000000,0.0000000,0.0000000,0.0000000,0.0000000…	0.0000000,0.0000000,0.0000000,0.0000000,0.0000000,0.0000000,0.0000000,0.0000000,0.0000000,0.0000000,0.0000000,0.0000000,0.0000000,0.0000000,0.0000000,0.0000000,0.0000000,0.0000000,0.0000000,0.0000000,0.0000000,0.0000000,0.0000000,0.0000000,0.0000000,0.0000000,0.0000000,0.0000000,0.0000000,0.0000000,0.0000000,0.0000000,0.0000000,0.0000000,0.0000000,0.0000000,0.0000000,0.0000000,0.0000000,0.0000000…	0.0000000,0.0000000,0.0000000,0.0000000,0.0000000,0.0000000,0.0000000,5.0000000,0.0000000,0.0000000,0.0000000,0.0000000,0.0000000,0.0000000,0.0000000,0.0000000,0.0000000,0.0000000,0.0000000,0.0000000,0.0000000,0.0000000,0.0000000,0.0000000,0.0000000,0.0000000,0.0000000,0.0000000,0.0000000,0.0000000,0.0000000,0.0000000,0.0000000,0.0000000,0.0000000,0.0000000,0.0000000,0.0000000,0.0000000,0.0000000…	0.0000000,0.0000000,0.0000000,0.0000000,0.0000000,0.0000000,0.0000000,0.0000000,0.0000000,0.0000000,0.0000000,0.0000000,0.0000000,0.0000000,0.0000000,0.0000000,0.0000000,0.0000000,0.0000000,0.0000000,0.0000000,0.0000000,0.0000000,0.0000000,0.0000000,0.0000000,0.0000000,0.0000000,0.0000000,0.0000000,0.0000000,0.0000000,0.0000000,0.0000000,0.0000000,0.0000000,0.0000000,0.0000000,0.0000000,0.0000000…	0.0000000,0.0000000,0.0000000,0.0000000,0.0000000,0.0000000,0.0000000,0.0000000,0.0000000,0.0000000,0.0000000,0.0000000,0.0000000,0.0000000,0.0000000,0.0000000,0.0000000,0.0000000,0.0000000,0.0000000,0.0000000,0.0000000,0.0000000,0.0000000,0.0000000,0.0000000,0.0000000,0.0000000,0.0000000,0.0000000,0.0000000,0.0000000,0.0000000,0.0000000,0.0000000,0.0000000,0.0000000,0.0000000,0.0000000,0.0000000…	0.0000000,0.0000000,0.0000000,4.0000000,0.0000000,0.0000000,0.0000000,0.0000000,0.0000000,0.0000000,0.0000000,0.0000000,0.0000000,0.0000000,0.0000000,0.0000000,0.0000000,0.0000000,0.0000000,0.0000000,0.0000000,0.0000000,0.0000000,0.0000000,0.0000000,0.0000000,0.0000000,0.0000000,0.0000000,0.0000000,0.0000000,0.0000000,0.0000000,0.0000000,0.0000000,0.0000000,0.0000000,0.0000000,0.0000000,0.0000000…	0.0000000,0.0000000,0.0000000,1.0000000,0.0000000,0.0000000,0.0000000,0.0000000,0.0000000,0.0000000,0.0000000,0.0000000,0.0000000,0.0000000,0.0000000,0.0000000,0.0000000,0.0000000,0.0000000,0.0000000,0.0000000,0.0000000,0.0000000,0.0000000,0.0000000,0.0000000,0.0000000,0.0000000,0.0000000,0.0000000,0.0000000,0.0000000,0.0000000,0.0000000,0.0000000,0.0000000,0.0000000,0.0000000,0.0000000,0.0000000…	0.0000000,0.0000000,0.0000000,453.0000000,0.0000000,0.0000000,0.0000000,0.0000000,0.0000000,0.0000000,0.0000000,0.0000000,0.0000000,0.0000000,0.0000000,0.0000000,0.0000000,0.0000000,0.0000000,0.0000000,0.0000000,0.0000000,0.0000000,0.0000000,0.0000000,0.0000000,0.0000000,76.0000000,80.0000000,0.0000000,0.0000000,0.0000000,0.0000000,0.0000000,0.0000000,0.0000000,0.0000000,0.0000000,0.0000000,0.000…	0.0000000,0.0000000,0.0000000,0.0000000,0.0000000,0.0000000,0.0000000,0.0000000,0.0000000,0.0000000,0.0000000,0.0000000,0.0000000,0.0000000,0.0000000,0.0000000,0.0000000,0.0000000,0.0000000,0.0000000,0.0000000,0.0000000,0.0000000,0.0000000,0.0000000,0.0000000,0.0000000,0.0000000,0.0000000,0.0000000,0.0000000,0.0000000,0.0000000,0.0000000,0.0000000,0.0000000,0.0000000,0.0000000,0.0000000,0.0000000…	0.0000000,0.0000000,0.0000000,0.0000000,0.0000000,0.0000000,0.0000000,0.0000000,0.0000000,0.0000000,0.0000000,0.0000000,0.0000000,0.0000000,0.0000000,0.0000000,0.0000000,0.0000000,0.0000000,0.0000000,0.0000000,0.0000000,0.0000000,0.0000000,0.0000000,0.0000000,0.0000000,0.0000000,0.0000000,0.0000000,0.0000000,0.0000000,0.0000000,0.0000000,0.0000000,0.0000000,0.0000000,0.0000000,0.0000000,0.0000000…	0.0000000,0.0000000,0.0000000,0.0000000,0.0000000,0.0000000,0.0000000,0.0000000,0.0000000,0.0000000,0.0000000,0.0000000,0.0000000,0.0000000,0.0000000,0.0000000,0.0000000,0.0000000,0.0000000,0.0000000,0.0000000,0.0000000,0.0000000,0.0000000,0.0000000,0.0000000,1.0000000,0.0000000,0.0000000,0.0000000,0.0000000,0.0000000,0.0000000,0.0000000,0.0000000,0.0000000,0.0000000,0.0000000,0.0000000,0.0000000…	0.0000000,0.0000000,0.0000000,0.0000000,0.0000000,0.0000000,0.0000000,0.0000000,0.0000000,0.0000000,0.0000000,0.0000000,0.0000000,0.0000000,0.0000000,0.0000000,0.0000000,0.0000000,0.0000000,0.0000000,0.0000000,0.0000000,0.0000000,0.0000000,0.0000000,0.0000000,0.0000000,0.0000000,0.0000000,0.0000000,0.0000000,0.0000000,0.0000000,0.0000000,0.0000000,0.0000000,0.0000000,0.0000000,0.0000000,0.0000000…	0.0000000,0.0000000,0.0000000,0.0000000,0.0000000,0.0000000,0.0000000,0.0000000,0.0000000,0.0000000,0.0000000,0.0000000,0.0000000,0.0000000,0.0000000,0.0000000,0.0000000,0.0000000,0.0000000,0.0000000,0.0000000,0.0000000,0.0000000,0.0000000,0.0000000,0.0000000,0.0000000,0.0000000,0.0000000,0.0000000,0.0000000,0.0000000,0.0000000,0.0000000,0.0000000,0.0000000,0.0000000,0.0000000,0.0000000,0.0000000…	0.0000000,0.0000000,0.0000000,0.0000000,0.0000000,0.0000000,0.0000000,0.0000000,0.0000000,0.0000000,0.0000000,0.0000000,0.0000000,0.0000000,0.0000000,0.0000000,0.0000000,0.0000000,0.0000000,0.0000000,0.0000000,0.0000000,0.0000000,0.0000000,0.0000000,0.0000000,0.0000000,0.0000000,0.0000000,0.0000000,0.0000000,0.0000000,0.0000000,0.0000000,1.0000000,0.0000000,0.0000000,0.0000000,0.0000000,0.0000000…	0.0000000,3.0000000,0.0000000,0.0000000,0.0000000,0.0000000,0.0000000,0.0000000,0.0000000,0.0000000,2.0000000,0.0000000,3.0000000,0.0000000,0.0000000,0.0000000,0.0000000,0.0000000,0.0000000,0.0000000,1.0000000,0.0000000,0.0000000,0.0000000,0.0000000,0.0000000,0.0000000,0.0000000,0.0000000,0.0000000,0.0000000,0.0000000,0.0000000,0.0000000,1.0000000,0.0000000,0.0000000,0.0000000,0.0000000,0.0000000…	0.0000000,0.0000000,0.0000000,4.0000000,0.0000000,0.0000000,0.0000000,0.0000000,0.0000000,0.0000000,0.0000000,0.0000000,0.0000000,0.0000000,0.0000000,0.0000000,0.0000000,0.0000000,0.0000000,0.0000000,0.0000000,0.0000000,0.0000000,0.0000000,0.0000000,0.0000000,0.0000000,1.0000000,1.0000000,0.0000000,0.0000000,0.0000000,0.0000000,0.0000000,0.0000000,0.0000000,0.0000000,0.0000000,0.0000000,0.0000000…
chr1	Gas5	1,290,180,414,212,320,000,000,000,000,000,000,000,000,000,000,000,000,000,000,000,000,000,000,000,000,000,000,000,000,000	###############################################################################################################################################################################################################################################################	129S1_SNP,129S1_SNP,129S1_SNP,129S1_SNP,129S1_SNP,129S1_SNP,129S1_SNP,129S1_SNP,129S1_SNP,129S1_SNP,129S1_SNP,129S1_SNP,129S1_SNP,129S1_SNP,129S1_SNP,129S1_SNP,129S1_SNP,129S1_SNP,129S1_SNP,129S1_SNP,129S1_SNP,129S1_SNP,129S1_SNP,129S1_SNP	4.0000000,0.0000000,0.0000000,0.0000000,0.0000000,0.0000000,90.0000000,0.0000000,0.0000000,2.0000000,0.0000000,0.0000000,0.0000000,0.0000000,0.0000000,0.0000000,0.0000000,0.0000000,0.0000000,0.0000000,0.0000000,0.0000000,0.0000000,22.0000000,	0.0000000,7.0000000,3.0000000,0.0000000,6.0000000,6.0000000,452.0000000,0.0000000,0.0000000,58.0000000,0.0000000,0.0000000,0.0000000,0.0000000,0.0000000,0.0000000,0.0000000,0.0000000,0.0000000,10.0000000,0.0000000,0.0000000,0.0000000,210.0000000,	0.0000000,0.0000000,0.0000000,0.0000000,0.0000000,0.0000000,362.0000000,0.0000000,4.0000000,98.0000000,0.0000000,0.0000000,8.0000000,6.0000000,2.0000000,0.0000000,0.0000000,0.0000000,0.0000000,0.0000000,0.0000000,0.0000000,0.0000000,145.0000000,	27.0000000,0.0000000,0.0000000,0.0000000,0.0000000,0.0000000,1200.0000000,0.0000000,0.0000000,445.0000000,0.0000000,0.0000000,0.0000000,0.0000000,0.0000000,27.0000000,9.0000000,0.0000000,0.0000000,0.0000000,4.0000000,0.0000000,0.0000000,566.0000000,	0.0000000,2.0000000,0.0000000,0.0000000,2.0000000,2.0000000,764.0000000,0.0000000,0.0000000,5.0000000,0.0000000,0.0000000,3.0000000,2.0000000,0.0000000,1.0000000,0.0000000,0.0000000,22.0000000,1.0000000,0.0000000,0.0000000,0.0000000,185.0000000,	0.0000000,592.0000000,0.0000000,0.0000000,572.0000000,577.0000000,833.0000000,0.0000000,0.0000000,102.0000000,0.0000000,0.0000000,0.0000000,0.0000000,0.0000000,923.0000000,0.0000000,0.0000000,0.0000000,497.0000000,0.0000000,0.0000000,0.0000000,410.0000000,	2.0000000,0.0000000,0.0000000,0.0000000,0.0000000,0.0000000,594.0000000,0.0000000,0.0000000,8.0000000,0.0000000,0.0000000,0.0000000,0.0000000,0.0000000,0.0000000,2.0000000,0.0000000,0.0000000,0.0000000,0.0000000,0.0000000,0.0000000,38.0000000,	2.0000000,0.0000000,0.0000000,0.0000000,0.0000000,0.0000000,188.0000000,0.0000000,3.0000000,14.0000000,0.0000000,3.0000000,0.0000000,0.0000000,0.0000000,5.0000000,0.0000000,0.0000000,0.0000000,0.0000000,0.0000000,0.0000000,0.0000000,57.0000000,	0.0000000,0.0000000,0.0000000,0.0000000,0.0000000,0.0000000,230.0000000,0.0000000,0.0000000,8.0000000,0.0000000,0.0000000,0.0000000,0.0000000,0.0000000,1.0000000,0.0000000,0.0000000,0.0000000,0.0000000,0.0000000,0.0000000,0.0000000,72.0000000,	0.0000000,0.0000000,0.0000000,0.0000000,0.0000000,0.0000000,597.0000000,0.0000000,0.0000000,19.0000000,0.0000000,0.0000000,0.0000000,0.0000000,0.0000000,0.0000000,0.0000000,0.0000000,0.0000000,0.0000000,15.0000000,0.0000000,0.0000000,143.0000000,	0.0000000,0.0000000,7.0000000,0.0000000,0.0000000,0.0000000,458.0000000,0.0000000,1.0000000,157.0000000,0.0000000,1.0000000,21.0000000,23.0000000,0.0000000,0.0000000,0.0000000,0.0000000,2.0000000,0.0000000,0.0000000,0.0000000,0.0000000,183.0000000,	0.0000000,0.0000000,0.0000000,0.0000000,0.0000000,0.0000000,1000.0000000,0.0000000,3.0000000,349.0000000,3.0000000,0.0000000,7.0000000,7.0000000,0.0000000,0.0000000,0.0000000,0.0000000,0.0000000,0.0000000,0.0000000,0.0000000,0.0000000,399.0000000,	0.0000000,0.0000000,0.0000000,0.0000000,0.0000000,0.0000000,97.0000000,0.0000000,0.0000000,13.0000000,0.0000000,0.0000000,0.0000000,0.0000000,0.0000000,0.0000000,0.0000000,0.0000000,0.0000000,0.0000000,0.0000000,0.0000000,0.0000000,58.0000000,	0.0000000,0.0000000,0.0000000,0.0000000,0.0000000,0.0000000,272.0000000,0.0000000,0.0000000,21.0000000,2.0000000,0.0000000,1.0000000,1.0000000,0.0000000,0.0000000,0.0000000,0.0000000,4.0000000,0.0000000,1.0000000,0.0000000,0.0000000,104.0000000,	5.0000000,1.0000000,1.0000000,0.0000000,3.0000000,3.0000000,277.0000000,0.0000000,24.0000000,121.0000000,0.0000000,0.0000000,14.0000000,16.0000000,0.0000000,11.0000000,2.0000000,0.0000000,0.0000000,0.0000000,0.0000000,0.0000000,0.0000000,176.0000000,	0.0000000,0.0000000,11.0000000,0.0000000,0.0000000,0.0000000,345.0000000,0.0000000,44.0000000,71.0000000,0.0000000,0.0000000,92.0000000,89.0000000,45.0000000,0.0000000,0.0000000,0.0000000,0.0000000,0.0000000,4.0000000,0.0000000,0.0000000,116.0000000,
chr1	guttman:linc1425.3	3,853,541,033,100,840,000,000,000,000,000,000,000,000	162,966,365,162,966,000,000,000,000,000,000,000,000,000,000,000,000,000,000,000,000,000,000,000,000,000,000,000,000,000,000,000,000,000,000,000	129S1_SNP,129S1_SNP,129S1_SNP,129S1_SNP,129S1_SNP,129S1_SNP,129S1_SNP,129S1_SNP,129S1_SNP,129S1_SNP,129S1_SNP,129S1_SNP	0.0000000,0.0000000,22.0000000,2.0000000,0.0000000,0.0000000,4.0000000,0.0000000,0.0000000,90.0000000,0.0000000,0.0000000,	0.0000000,0.0000000,210.0000000,58.0000000,0.0000000,10.0000000,0.0000000,0.0000000,0.0000000,452.0000000,0.0000000,0.0000000,	4.0000000,6.0000000,145.0000000,98.0000000,0.0000000,0.0000000,0.0000000,0.0000000,2.0000000,362.0000000,8.0000000,0.0000000,	0.0000000,0.0000000,566.0000000,445.0000000,0.0000000,0.0000000,27.0000000,9.0000000,0.0000000,1200.0000000,0.0000000,0.0000000,	0.0000000,2.0000000,185.0000000,5.0000000,0.0000000,1.0000000,0.0000000,0.0000000,0.0000000,764.0000000,3.0000000,0.0000000,	0.0000000,0.0000000,410.0000000,102.0000000,0.0000000,497.0000000,0.0000000,0.0000000,0.0000000,833.0000000,0.0000000,0.0000000,	0.0000000,0.0000000,38.0000000,8.0000000,0.0000000,0.0000000,2.0000000,2.0000000,0.0000000,594.0000000,0.0000000,0.0000000,	3.0000000,0.0000000,57.0000000,14.0000000,3.0000000,0.0000000,2.0000000,0.0000000,0.0000000,188.0000000,0.0000000,0.0000000,	0.0000000,0.0000000,72.0000000,8.0000000,0.0000000,0.0000000,0.0000000,0.0000000,0.0000000,230.0000000,0.0000000,0.0000000,	0.0000000,0.0000000,143.0000000,19.0000000,0.0000000,0.0000000,0.0000000,0.0000000,0.0000000,597.0000000,0.0000000,0.0000000,	1.0000000,23.0000000,183.0000000,157.0000000,1.0000000,0.0000000,0.0000000,0.0000000,0.0000000,458.0000000,21.0000000,0.0000000,	3.0000000,7.0000000,399.0000000,349.0000000,0.0000000,0.0000000,0.0000000,0.0000000,0.0000000,1000.0000000,7.0000000,0.0000000,	0.0000000,0.0000000,58.0000000,13.0000000,0.0000000,0.0000000,0.0000000,0.0000000,0.0000000,97.0000000,0.0000000,0.0000000,	0.0000000,1.0000000,104.0000000,21.0000000,0.0000000,0.0000000,0.0000000,0.0000000,0.0000000,272.0000000,1.0000000,0.0000000,	24.0000000,16.0000000,176.0000000,121.0000000,0.0000000,0.0000000,5.0000000,2.0000000,0.0000000,277.0000000,14.0000000,0.0000000,	44.0000000,89.0000000,116.0000000,71.0000000,0.0000000,0.0000000,0.0000000,0.0000000,45.0000000,345.0000000,92.0000000,0.0000000,
chr1	uc007agf.1	418,363,261,235,12,239,155,29,446,575	7,370,562,737,215,170,000,000,000,000,000,000,000,000,000,000,000,000,000,000,000,000,000,000	CAST_SNP,CAST_SNP,CAST_SNP,CAST_SNP,CAST_SNP,CAST_SNP,CAST_SNP,CAST_SNP,CAST_SNP,CAST_SNP	0.0000000,0.0000000,0.0000000,0.0000000,0.0000000,0.0000000,0.0000000,0.0000000,0.0000000,0.0000000,	0.0000000,0.0000000,0.0000000,0.0000000,0.0000000,0.0000000,0.0000000,0.0000000,0.0000000,0.0000000,	0.0000000,0.0000000,0.0000000,0.0000000,0.0000000,0.0000000,0.0000000,0.0000000,0.0000000,0.0000000,	0.0000000,0.0000000,0.0000000,0.0000000,0.0000000,0.0000000,0.0000000,0.0000000,0.0000000,0.0000000,	0.0000000,0.0000000,0.0000000,0.0000000,0.0000000,0.0000000,0.0000000,0.0000000,0.0000000,0.0000000,	0.0000000,66.0000000,0.0000000,0.0000000,0.0000000,0.0000000,0.0000000,0.0000000,0.0000000,89.0000000,	0.0000000,0.0000000,0.0000000,0.0000000,0.0000000,0.0000000,0.0000000,0.0000000,0.0000000,0.0000000,	0.0000000,0.0000000,0.0000000,0.0000000,0.0000000,0.0000000,0.0000000,0.0000000,0.0000000,2.0000000,	0.0000000,0.0000000,0.0000000,0.0000000,0.0000000,0.0000000,0.0000000,0.0000000,0.0000000,0.0000000,	0.0000000,0.0000000,0.0000000,0.0000000,0.0000000,0.0000000,0.0000000,0.0000000,0.0000000,0.0000000,	0.0000000,0.0000000,0.0000000,0.0000000,0.0000000,0.0000000,0.0000000,0.0000000,0.0000000,0.0000000,	0.0000000,0.0000000,0.0000000,0.0000000,0.0000000,0.0000000,0.0000000,0.0000000,0.0000000,0.0000000,	0.0000000,0.0000000,0.0000000,0.0000000,0.0000000,0.0000000,0.0000000,0.0000000,0.0000000,0.0000000,	0.0000000,0.0000000,0.0000000,0.0000000,0.0000000,0.0000000,0.0000000,0.0000000,0.0000000,0.0000000,	0.0000000,0.0000000,0.0000000,0.0000000,0.0000000,0.0000000,0.0000000,0.0000000,0.0000000,0.0000000,	0.0000000,0.0000000,0.0000000,0.0000000,0.0000000,0.0000000,0.0000000,0.0000000,0.0000000,0.0000000,
chr1	uc007auy.1	736,513,290,163,235,236,16,950,250,507,191	4,276,416,142,764,380,000,000,000,000,000,000,000,000,000,000,000,000,000,000,000,000,000,000,000,000,000,000,000,000	CAST_SNP,CAST_SNP,CAST_SNP,CAST_SNP,CAST_SNP,CAST_SNP,CAST_SNP,CAST_SNP,CAST_SNP,CAST_SNP,CAST_SNP	0.0000000,0.0000000,0.0000000,0.0000000,0.0000000,0.0000000,0.0000000,0.0000000,0.0000000,0.0000000,0.0000000,	0.0000000,0.0000000,0.0000000,0.0000000,0.0000000,0.0000000,0.0000000,0.0000000,0.0000000,0.0000000,0.0000000,	0.0000000,0.0000000,0.0000000,0.0000000,0.0000000,0.0000000,0.0000000,0.0000000,0.0000000,0.0000000,0.0000000,	0.0000000,0.0000000,0.0000000,0.0000000,0.0000000,0.0000000,0.0000000,0.0000000,0.0000000,0.0000000,0.0000000,	0.0000000,0.0000000,0.0000000,2.0000000,0.0000000,0.0000000,0.0000000,0.0000000,0.0000000,0.0000000,0.0000000,	13.0000000,0.0000000,0.0000000,96.0000000,0.0000000,0.0000000,69.0000000,0.0000000,0.0000000,0.0000000,15.0000000,	0.0000000,0.0000000,0.0000000,0.0000000,0.0000000,0.0000000,0.0000000,0.0000000,0.0000000,0.0000000,0.0000000,	0.0000000,0.0000000,0.0000000,47.0000000,0.0000000,0.0000000,22.0000000,0.0000000,0.0000000,0.0000000,2.0000000,	0.0000000,0.0000000,0.0000000,0.0000000,0.0000000,0.0000000,0.0000000,0.0000000,0.0000000,0.0000000,0.0000000,	0.0000000,0.0000000,0.0000000,91.0000000,6.0000000,6.0000000,0.0000000,0.0000000,0.0000000,0.0000000,59.0000000,	0.0000000,0.0000000,0.0000000,0.0000000,0.0000000,0.0000000,0.0000000,0.0000000,0.0000000,0.0000000,0.0000000,	0.0000000,0.0000000,0.0000000,0.0000000,0.0000000,0.0000000,0.0000000,0.0000000,0.0000000,0.0000000,0.0000000,	2.0000000,0.0000000,0.0000000,0.0000000,0.0000000,0.0000000,0.0000000,0.0000000,0.0000000,0.0000000,0.0000000,	1.0000000,0.0000000,0.0000000,0.0000000,0.0000000,0.0000000,0.0000000,0.0000000,0.0000000,0.0000000,0.0000000,	0.0000000,0.0000000,0.0000000,0.0000000,0.0000000,0.0000000,0.0000000,0.0000000,0.0000000,0.0000000,0.0000000,	2.0000000,0.0000000,0.0000000,1.0000000,0.0000000,0.0000000,0.0000000,0.0000000,0.0000000,0.0000000,0.0000000,
chr1	uc007bcg.1	1417,1933,2190,399,19,540,1949,1697,1058,1180,1068,1710,943,1584,1585,2313,2235,316,833,452,1825,1611,845,1487,1233,599,1123,231,234,1022,886,1564	58568753,58573997,58577376,58567735,58562017,58567876,58574013,58569033,58568394,58568516,58568404,58569046,58568279,58568920,58568921,58577499,58577421,58567652,58568169,58567788,58572605,58568947,58568181,58568823,58568569,58567935,58568459,58567567,58567570,58568358,58568222,58568900	CAST_SNP,CAST_SNP,CAST_SNP,CAST_SNP,CAST_SNP,CAST_SNP,CAST_SNP,CAST_SNP,CAST_SNP,CAST_SNP,CAST_SNP,CAST_SNP,CAST_SNP,CAST_SNP,CAST_SNP,CAST_SNP,CAST_SNP,CAST_SNP,CAST_SNP,CAST_SNP,CAST_SNP,CAST_SNP,CAST_SNP,CAST_SNP,CAST_SNP,CAST_SNP,CAST_SNP,CAST_SNP,CAST_SNP,CAST_SNP,CAST_SNP,CAST_SNP	0.0000000,0.0000000,0.0000000,0.0000000,0.0000000,0.0000000,0.0000000,0.0000000,0.0000000,0.0000000,0.0000000,0.0000000,0.0000000,0.0000000,0.0000000,0.0000000,0.0000000,0.0000000,0.0000000,0.0000000,0.0000000,0.0000000,0.0000000,0.0000000,0.0000000,0.0000000,0.0000000,0.0000000,0.0000000,0.0000000,0.0000000,0.0000000,	0.0000000,0.0000000,0.0000000,0.0000000,0.0000000,0.0000000,0.0000000,0.0000000,0.0000000,0.0000000,0.0000000,0.0000000,0.0000000,0.0000000,0.0000000,0.0000000,0.0000000,0.0000000,0.0000000,0.0000000,0.0000000,0.0000000,0.0000000,0.0000000,0.0000000,0.0000000,0.0000000,0.0000000,0.0000000,0.0000000,0.0000000,0.0000000,	0.0000000,0.0000000,0.0000000,0.0000000,0.0000000,0.0000000,0.0000000,0.0000000,0.0000000,0.0000000,0.0000000,0.0000000,0.0000000,0.0000000,0.0000000,0.0000000,0.0000000,0.0000000,0.0000000,0.0000000,0.0000000,0.0000000,0.0000000,0.0000000,0.0000000,0.0000000,0.0000000,0.0000000,0.0000000,0.0000000,0.0000000,0.0000000,	0.0000000,0.0000000,0.0000000,0.0000000,0.0000000,0.0000000,0.0000000,0.0000000,0.0000000,0.0000000,0.0000000,0.0000000,0.0000000,0.0000000,0.0000000,0.0000000,0.0000000,0.0000000,0.0000000,0.0000000,0.0000000,0.0000000,0.0000000,0.0000000,0.0000000,0.0000000,0.0000000,0.0000000,0.0000000,0.0000000,0.0000000,0.0000000,	0.0000000,0.0000000,0.0000000,0.0000000,0.0000000,0.0000000,0.0000000,0.0000000,0.0000000,0.0000000,0.0000000,0.0000000,0.0000000,0.0000000,0.0000000,0.0000000,0.0000000,0.0000000,0.0000000,0.0000000,0.0000000,0.0000000,0.0000000,0.0000000,0.0000000,0.0000000,0.0000000,0.0000000,0.0000000,0.0000000,0.0000000,0.0000000,	0.0000000,0.0000000,0.0000000,0.0000000,0.0000000,0.0000000,0.0000000,0.0000000,0.0000000,384.0000000,0.0000000,0.0000000,0.0000000,0.0000000,0.0000000,0.0000000,0.0000000,0.0000000,0.0000000,0.0000000,0.0000000,0.0000000,0.0000000,0.0000000,258.0000000,0.0000000,174.0000000,0.0000000,0.0000000,0.0000000,0.0000000,0.0000000,	0.0000000,0.0000000,0.0000000,0.0000000,0.0000000,0.0000000,0.0000000,0.0000000,0.0000000,0.0000000,0.0000000,0.0000000,0.0000000,0.0000000,0.0000000,0.0000000,0.0000000,0.0000000,0.0000000,0.0000000,0.0000000,0.0000000,0.0000000,0.0000000,0.0000000,0.0000000,0.0000000,0.0000000,0.0000000,0.0000000,0.0000000,0.0000000,	0.0000000,0.0000000,0.0000000,0.0000000,0.0000000,0.0000000,0.0000000,0.0000000,0.0000000,0.0000000,0.0000000,0.0000000,0.0000000,0.0000000,0.0000000,0.0000000,0.0000000,0.0000000,0.0000000,0.0000000,0.0000000,0.0000000,0.0000000,0.0000000,0.0000000,0.0000000,0.0000000,0.0000000,0.0000000,0.0000000,0.0000000,0.0000000,	0.0000000,0.0000000,0.0000000,0.0000000,0.0000000,0.0000000,0.0000000,0.0000000,0.0000000,0.0000000,0.0000000,0.0000000,0.0000000,0.0000000,0.0000000,0.0000000,0.0000000,0.0000000,0.0000000,0.0000000,0.0000000,0.0000000,0.0000000,0.0000000,0.0000000,0.0000000,0.0000000,0.0000000,0.0000000,0.0000000,0.0000000,0.0000000,	0.0000000,0.0000000,0.0000000,0.0000000,0.0000000,0.0000000,0.0000000,0.0000000,0.0000000,3.0000000,0.0000000,0.0000000,0.0000000,0.0000000,0.0000000,0.0000000,0.0000000,0.0000000,0.0000000,0.0000000,0.0000000,0.0000000,0.0000000,0.0000000,8.0000000,0.0000000,0.0000000,0.0000000,0.0000000,0.0000000,0.0000000,0.0000000,	0.0000000,0.0000000,0.0000000,0.0000000,0.0000000,0.0000000,0.0000000,0.0000000,0.0000000,0.0000000,0.0000000,0.0000000,0.0000000,0.0000000,0.0000000,0.0000000,0.0000000,0.0000000,0.0000000,0.0000000,0.0000000,0.0000000,0.0000000,0.0000000,0.0000000,0.0000000,0.0000000,0.0000000,0.0000000,0.0000000,0.0000000,0.0000000,	0.0000000,0.0000000,0.0000000,0.0000000,0.0000000,0.0000000,0.0000000,0.0000000,0.0000000,0.0000000,0.0000000,0.0000000,0.0000000,0.0000000,0.0000000,0.0000000,0.0000000,0.0000000,0.0000000,0.0000000,0.0000000,0.0000000,0.0000000,0.0000000,0.0000000,0.0000000,0.0000000,0.0000000,0.0000000,0.0000000,0.0000000,0.0000000,	0.0000000,0.0000000,0.0000000,0.0000000,0.0000000,1.0000000,0.0000000,0.0000000,0.0000000,0.0000000,0.0000000,0.0000000,7.0000000,0.0000000,0.0000000,0.0000000,0.0000000,0.0000000,4.0000000,0.0000000,0.0000000,0.0000000,3.0000000,0.0000000,0.0000000,7.0000000,0.0000000,0.0000000,0.0000000,0.0000000,6.0000000,0.0000000,	0.0000000,0.0000000,0.0000000,0.0000000,0.0000000,0.0000000,0.0000000,0.0000000,0.0000000,1.0000000,0.0000000,0.0000000,2.0000000,0.0000000,0.0000000,0.0000000,0.0000000,0.0000000,26.0000000,0.0000000,1.0000000,0.0000000,21.0000000,0.0000000,1.0000000,0.0000000,0.0000000,0.0000000,0.0000000,0.0000000,19.0000000,0.0000000,	0.0000000,0.0000000,0.0000000,0.0000000,0.0000000,0.0000000,0.0000000,0.0000000,0.0000000,0.0000000,0.0000000,0.0000000,0.0000000,0.0000000,0.0000000,0.0000000,0.0000000,0.0000000,0.0000000,0.0000000,0.0000000,0.0000000,0.0000000,0.0000000,0.0000000,0.0000000,0.0000000,0.0000000,0.0000000,0.0000000,0.0000000,0.0000000,	0.0000000,0.0000000,0.0000000,0.0000000,0.0000000,0.0000000,0.0000000,0.0000000,0.0000000,0.0000000,0.0000000,0.0000000,0.0000000,0.0000000,0.0000000,0.0000000,0.0000000,0.0000000,0.0000000,0.0000000,0.0000000,0.0000000,0.0000000,0.0000000,0.0000000,0.0000000,0.0000000,0.0000000,0.0000000,0.0000000,0.0000000,0.0000000,
chr1	uc007bfg.1	1731,1668,1622,1510,1681,459,14,1693,1521,1742,1526,1719,1497,1818,925	618,142,176,181,428,000,000,000,000,000,000,000,000,000,000,000,000,000,000,000,000,000,000,000,000,000,000,000,000,000,000,000,000,000,000,000,000,000,000,000	CAST_SNP,CAST_SNP,CAST_SNP,CAST_SNP,CAST_SNP,CAST_SNP,CAST_SNP,CAST_SNP,CAST_SNP,CAST_SNP,CAST_SNP,CAST_SNP,CAST_SNP,CAST_SNP,CAST_SNP	0.0000000,0.0000000,0.0000000,0.0000000,0.0000000,0.0000000,0.0000000,0.0000000,0.0000000,0.0000000,0.0000000,0.0000000,0.0000000,0.0000000,0.0000000,	0.0000000,0.0000000,0.0000000,0.0000000,0.0000000,0.0000000,0.0000000,0.0000000,0.0000000,0.0000000,0.0000000,0.0000000,0.0000000,0.0000000,0.0000000,	0.0000000,0.0000000,0.0000000,0.0000000,0.0000000,0.0000000,0.0000000,0.0000000,0.0000000,0.0000000,0.0000000,0.0000000,0.0000000,0.0000000,0.0000000,	0.0000000,0.0000000,0.0000000,0.0000000,0.0000000,0.0000000,5.0000000,0.0000000,0.0000000,0.0000000,0.0000000,0.0000000,0.0000000,0.0000000,0.0000000,	0.0000000,0.0000000,0.0000000,0.0000000,0.0000000,0.0000000,0.0000000,0.0000000,0.0000000,0.0000000,0.0000000,0.0000000,0.0000000,0.0000000,0.0000000,	0.0000000,0.0000000,0.0000000,0.0000000,0.0000000,4.0000000,0.0000000,0.0000000,0.0000000,0.0000000,0.0000000,0.0000000,0.0000000,0.0000000,0.0000000,	0.0000000,0.0000000,0.0000000,0.0000000,0.0000000,0.0000000,0.0000000,0.0000000,0.0000000,0.0000000,0.0000000,0.0000000,0.0000000,0.0000000,0.0000000,	0.0000000,0.0000000,0.0000000,0.0000000,0.0000000,308.0000000,0.0000000,0.0000000,0.0000000,0.0000000,0.0000000,0.0000000,0.0000000,0.0000000,0.0000000,	0.0000000,0.0000000,0.0000000,0.0000000,0.0000000,0.0000000,1.0000000,0.0000000,0.0000000,0.0000000,0.0000000,0.0000000,0.0000000,0.0000000,0.0000000,	0.0000000,0.0000000,0.0000000,0.0000000,0.0000000,0.0000000,0.0000000,0.0000000,0.0000000,0.0000000,0.0000000,0.0000000,0.0000000,0.0000000,0.0000000,	0.0000000,0.0000000,0.0000000,0.0000000,0.0000000,0.0000000,0.0000000,0.0000000,0.0000000,0.0000000,0.0000000,0.0000000,0.0000000,0.0000000,0.0000000,	0.0000000,0.0000000,0.0000000,0.0000000,0.0000000,0.0000000,3.0000000,0.0000000,0.0000000,0.0000000,0.0000000,0.0000000,0.0000000,0.0000000,0.0000000,	0.0000000,0.0000000,0.0000000,0.0000000,0.0000000,0.0000000,0.0000000,0.0000000,0.0000000,0.0000000,0.0000000,0.0000000,0.0000000,0.0000000,0.0000000,	0.0000000,0.0000000,0.0000000,0.0000000,0.0000000,39.0000000,0.0000000,0.0000000,0.0000000,0.0000000,0.0000000,0.0000000,0.0000000,0.0000000,0.0000000,	0.0000000,0.0000000,0.0000000,0.0000000,0.0000000,0.0000000,0.0000000,0.0000000,0.0000000,0.0000000,0.0000000,0.0000000,0.0000000,0.0000000,0.0000000,	0.0000000,0.0000000,0.0000000,0.0000000,0.0000000,1.0000000,0.0000000,0.0000000,0.0000000,0.0000000,0.0000000,0.0000000,0.0000000,0.0000000,0.0000000,
chr1	uc007bfh.1	459,14	6,189,505,861,898,100	CAST_SNP,CAST_SNP	0.0000000,0.0000000,	0.0000000,0.0000000,	0.0000000,0.0000000,	0.0000000,5.0000000,	0.0000000,0.0000000,	4.0000000,0.0000000,	0.0000000,0.0000000,	308.0000000,0.0000000,	0.0000000,1.0000000,	0.0000000,0.0000000,	0.0000000,0.0000000,	0.0000000,3.0000000,	0.0000000,0.0000000,	39.0000000,0.0000000,	0.0000000,0.0000000,	1.0000000,0.0000000,
chr1	uc007bgn.1	6,353,056,191,251,440	6,408,152,564,081,850,000,000,000,000,000,000,000,000	CAST_SNP,CAST_SNP,CAST_SNP,CAST_SNP,CAST_SNP	3.0000000,0.0000000,2.0000000,0.0000000,0.0000000,	17.0000000,0.0000000,24.0000000,0.0000000,0.0000000,	0.0000000,0.0000000,0.0000000,0.0000000,17.0000000,	0.0000000,0.0000000,0.0000000,0.0000000,0.0000000,	114.0000000,1.0000000,179.0000000,0.0000000,0.0000000,	0.0000000,1.0000000,0.0000000,0.0000000,4.0000000,	0.0000000,0.0000000,3.0000000,0.0000000,0.0000000,	0.0000000,0.0000000,0.0000000,0.0000000,1.0000000,	3.0000000,0.0000000,2.0000000,0.0000000,0.0000000,	445.0000000,0.0000000,419.0000000,0.0000000,1.0000000,	1.0000000,0.0000000,1.0000000,0.0000000,0.0000000,	35.0000000,0.0000000,43.0000000,0.0000000,1.0000000,	5.0000000,1.0000000,7.0000000,0.0000000,2.0000000,	1.0000000,2.0000000,1.0000000,0.0000000,10.0000000,	3.0000000,0.0000000,4.0000000,0.0000000,19.0000000,	1.0000000,0.0000000,1.0000000,0.0000000,4.0000000,
chr1	uc007ctp.1	203,76,174	137,647,944,137,648,000,000,000,000	CAST_SNP,CAST_SNP,CAST_SNP	0.0000000,0.0000000,0.0000000,	0.0000000,0.0000000,0.0000000,	0.0000000,0.0000000,0.0000000,	0.0000000,0.0000000,0.0000000,	0.0000000,0.0000000,0.0000000,	0.0000000,0.0000000,0.0000000,	0.0000000,0.0000000,0.0000000,	0.0000000,0.0000000,0.0000000,	0.0000000,0.0000000,0.0000000,	0.0000000,0.0000000,0.0000000,	0.0000000,0.0000000,0.0000000,	32.0000000,0.0000000,1.0000000,	0.0000000,0.0000000,0.0000000,	2.0000000,9.0000000,3.0000000,	1.0000000,0.0000000,0.0000000,	3.0000000,0.0000000,0.0000000,
chr1	uc007cvd.1	67,70,331,81,19,355,154,94	139,865,750,139,865,000,000,000,000,000,000,000,000,000,000,000,000,000,000,000,000,000,000,000	CAST_SNP,CAST_SNP,CAST_SNP,CAST_SNP,CAST_SNP,CAST_SNP,CAST_SNP,CAST_SNP	0.0000000,0.0000000,0.0000000,0.0000000,0.0000000,0.0000000,0.0000000,0.0000000,	0.0000000,0.0000000,0.0000000,0.0000000,0.0000000,0.0000000,0.0000000,0.0000000,	0.0000000,0.0000000,1.0000000,0.0000000,0.0000000,0.0000000,0.0000000,0.0000000,	0.0000000,0.0000000,442.0000000,0.0000000,0.0000000,0.0000000,0.0000000,0.0000000,	0.0000000,0.0000000,0.0000000,0.0000000,0.0000000,0.0000000,0.0000000,0.0000000,	0.0000000,0.0000000,0.0000000,0.0000000,0.0000000,0.0000000,0.0000000,0.0000000,	0.0000000,0.0000000,0.0000000,0.0000000,0.0000000,0.0000000,0.0000000,0.0000000,	0.0000000,0.0000000,0.0000000,0.0000000,0.0000000,0.0000000,0.0000000,0.0000000,	0.0000000,0.0000000,1.0000000,0.0000000,0.0000000,1.0000000,0.0000000,0.0000000,	0.0000000,0.0000000,0.0000000,0.0000000,0.0000000,0.0000000,0.0000000,0.0000000,	0.0000000,0.0000000,0.0000000,0.0000000,0.0000000,0.0000000,0.0000000,0.0000000,	0.0000000,0.0000000,3.0000000,0.0000000,0.0000000,3.0000000,0.0000000,0.0000000,	0.0000000,0.0000000,0.0000000,0.0000000,0.0000000,0.0000000,0.0000000,0.0000000,	0.0000000,0.0000000,0.0000000,0.0000000,0.0000000,0.0000000,0.0000000,0.0000000,	0.0000000,0.0000000,0.0000000,0.0000000,0.0000000,0.0000000,0.0000000,0.0000000,	0.0000000,0.0000000,0.0000000,0.0000000,0.0000000,0.0000000,0.0000000,0.0000000,
chr1	uc007czl.1	585,332	154,622,108,154,622,000	129S1_SNP,129S1_SNP	1.0000000,2.0000000,	0.0000000,15.0000000,	0.0000000,44.0000000,	0.0000000,22.0000000,	0.0000000,0.0000000,	0.0000000,0.0000000,	0.0000000,0.0000000,	0.0000000,0.0000000,	1.0000000,26.0000000,	0.0000000,916.0000000,	0.0000000,113.0000000,	1.0000000,32.0000000,	1.0000000,8.0000000,	6.0000000,41.0000000,	3.0000000,66.0000000,	26.0000000,84.0000000,
chr1	uc007daw.1	31,042,145,320,225,900,000,000,000,000,000,000,000,000,000,000,000,000,000,000,000,000,000	156,910,757,156,927,000,000,000,000,000,000,000,000,000,000,000,000,000,000,000,000,000,000,000,000,000,000,000,000,000,000,000,000,000,000,000,000,000,000,000,000,000,000,000,000,000,000,000,000,000,000	CAST_SNP,CAST_SNP,CAST_SNP,CAST_SNP,CAST_SNP,CAST_SNP,CAST_SNP,CAST_SNP,CAST_SNP,CAST_SNP,CAST_SNP,CAST_SNP,CAST_SNP,CAST_SNP,CAST_SNP,CAST_SNP,CAST_SNP	0.0000000,0.0000000,0.0000000,0.0000000,0.0000000,0.0000000,0.0000000,0.0000000,0.0000000,0.0000000,0.0000000,0.0000000,0.0000000,0.0000000,0.0000000,0.0000000,0.0000000,	0.0000000,0.0000000,0.0000000,0.0000000,0.0000000,0.0000000,0.0000000,0.0000000,0.0000000,0.0000000,0.0000000,0.0000000,0.0000000,0.0000000,0.0000000,0.0000000,0.0000000,	0.0000000,0.0000000,0.0000000,0.0000000,0.0000000,0.0000000,0.0000000,0.0000000,0.0000000,0.0000000,0.0000000,0.0000000,0.0000000,0.0000000,0.0000000,0.0000000,0.0000000,	0.0000000,0.0000000,0.0000000,0.0000000,0.0000000,0.0000000,0.0000000,0.0000000,0.0000000,0.0000000,0.0000000,0.0000000,0.0000000,0.0000000,0.0000000,0.0000000,0.0000000,	0.0000000,0.0000000,0.0000000,0.0000000,0.0000000,0.0000000,0.0000000,0.0000000,0.0000000,0.0000000,0.0000000,0.0000000,0.0000000,0.0000000,0.0000000,0.0000000,0.0000000,	0.0000000,0.0000000,0.0000000,0.0000000,0.0000000,0.0000000,0.0000000,0.0000000,0.0000000,0.0000000,0.0000000,0.0000000,0.0000000,0.0000000,0.0000000,0.0000000,0.0000000,	0.0000000,0.0000000,0.0000000,0.0000000,0.0000000,0.0000000,0.0000000,0.0000000,0.0000000,0.0000000,0.0000000,0.0000000,0.0000000,0.0000000,0.0000000,0.0000000,0.0000000,	0.0000000,0.0000000,0.0000000,0.0000000,0.0000000,0.0000000,0.0000000,0.0000000,0.0000000,0.0000000,0.0000000,0.0000000,0.0000000,0.0000000,0.0000000,0.0000000,0.0000000,	0.0000000,0.0000000,0.0000000,0.0000000,0.0000000,0.0000000,0.0000000,0.0000000,0.0000000,0.0000000,0.0000000,0.0000000,0.0000000,0.0000000,0.0000000,0.0000000,0.0000000,	0.0000000,0.0000000,0.0000000,0.0000000,0.0000000,0.0000000,0.0000000,0.0000000,0.0000000,0.0000000,0.0000000,0.0000000,0.0000000,0.0000000,0.0000000,0.0000000,0.0000000,	0.0000000,0.0000000,0.0000000,0.0000000,0.0000000,0.0000000,0.0000000,0.0000000,0.0000000,0.0000000,0.0000000,0.0000000,0.0000000,0.0000000,0.0000000,0.0000000,0.0000000,	0.0000000,0.0000000,0.0000000,0.0000000,0.0000000,0.0000000,0.0000000,0.0000000,0.0000000,0.0000000,0.0000000,0.0000000,0.0000000,0.0000000,0.0000000,0.0000000,0.0000000,	0.0000000,0.0000000,0.0000000,0.0000000,0.0000000,0.0000000,0.0000000,0.0000000,0.0000000,0.0000000,0.0000000,0.0000000,0.0000000,0.0000000,0.0000000,0.0000000,0.0000000,	0.0000000,0.0000000,0.0000000,0.0000000,0.0000000,0.0000000,0.0000000,0.0000000,0.0000000,0.0000000,0.0000000,0.0000000,0.0000000,0.0000000,0.0000000,0.0000000,0.0000000,	0.0000000,0.0000000,0.0000000,0.0000000,0.0000000,0.0000000,0.0000000,0.0000000,0.0000000,0.0000000,0.0000000,0.0000000,0.0000000,0.0000000,0.0000000,0.0000000,0.0000000,	0.0000000,0.0000000,0.0000000,0.0000000,0.0000000,0.0000000,0.0000000,0.0000000,0.0000000,0.0000000,0.0000000,0.0000000,0.0000000,0.0000000,0.0000000,0.0000000,0.0000000,
chr1	uc007dva.1	666,936,715,535,378,000,000	180,253,007,180,252,000,000,000,000,000,000,000,000,000,000,000,000,000,000,000,000	CAST_SNP,CAST_SNP,CAST_SNP,CAST_SNP,CAST_SNP,CAST_SNP,CAST_SNP	0.0000000,0.0000000,0.0000000,0.0000000,0.0000000,0.0000000,0.0000000,	4.0000000,0.0000000,0.0000000,45.0000000,0.0000000,0.0000000,1.0000000,	0.0000000,0.0000000,0.0000000,1.0000000,0.0000000,0.0000000,0.0000000,	0.0000000,5.0000000,1.0000000,1.0000000,0.0000000,1.0000000,0.0000000,	0.0000000,1.0000000,0.0000000,0.0000000,0.0000000,0.0000000,0.0000000,	0.0000000,0.0000000,0.0000000,0.0000000,0.0000000,0.0000000,0.0000000,	0.0000000,0.0000000,0.0000000,0.0000000,0.0000000,0.0000000,0.0000000,	0.0000000,0.0000000,0.0000000,0.0000000,0.0000000,0.0000000,0.0000000,	0.0000000,0.0000000,0.0000000,17.0000000,0.0000000,0.0000000,0.0000000,	0.0000000,54.0000000,0.0000000,13.0000000,0.0000000,0.0000000,89.0000000,	10.0000000,0.0000000,6.0000000,0.0000000,0.0000000,11.0000000,1.0000000,	0.0000000,0.0000000,0.0000000,0.0000000,0.0000000,0.0000000,4.0000000,	2.0000000,11.0000000,0.0000000,7.0000000,0.0000000,0.0000000,3.0000000,	6.0000000,14.0000000,10.0000000,13.0000000,11.0000000,7.0000000,5.0000000,	0.0000000,4.0000000,0.0000000,0.0000000,0.0000000,0.0000000,1.0000000,	1.0000000,3.0000000,0.0000000,0.0000000,7.0000000,0.0000000,0.0000000,
chr1	uc007dxm.1	103,214,341,484,238	183,744,937,183,745,000,000,000,000,000,000,000	CAST_SNP,CAST_SNP,CAST_SNP,CAST_SNP	0.0000000,0.0000000,0.0000000,0.0000000,	0.0000000,0.0000000,0.0000000,0.0000000,	0.0000000,0.0000000,0.0000000,0.0000000,	0.0000000,0.0000000,3.0000000,0.0000000,	0.0000000,0.0000000,0.0000000,0.0000000,	0.0000000,0.0000000,0.0000000,0.0000000,	0.0000000,0.0000000,0.0000000,0.0000000,	0.0000000,0.0000000,0.0000000,0.0000000,	0.0000000,0.0000000,0.0000000,0.0000000,	0.0000000,0.0000000,0.0000000,0.0000000,	0.0000000,0.0000000,0.0000000,0.0000000,	0.0000000,0.0000000,0.0000000,0.0000000,	18.0000000,0.0000000,0.0000000,0.0000000,	0.0000000,0.0000000,0.0000000,0.0000000,	0.0000000,0.0000000,0.0000000,0.0000000,	0.0000000,0.0000000,0.0000000,0.0000000,
chr1	uc007eba.1	19,231,064,221,752,400,000,000,000,000,000,000,000,000,000,000,000	191,943,103,191,943,000,000,000,000,000,000,000,000,000,000,000,000,000,000,000,000,000,000,000,000,000,000,000,000,000,000,000,000,000,000,000,000,000,000	CAST_SNP,CAST_SNP,CAST_SNP,129S1_SNP,129S1_SNP,CAST_SNP,CAST_SNP,CAST_SNP,CAST_SNP,CAST_SNP,CAST_SNP,CAST_SNP,129S1_SNP	0.0000000,0.0000000,0.0000000,1.0000000,0.0000000,0.0000000,0.0000000,0.0000000,0.0000000,0.0000000,0.0000000,0.0000000,0.0000000,	0.0000000,0.0000000,11.0000000,0.0000000,4.0000000,5.0000000,0.0000000,5.0000000,0.0000000,0.0000000,12.0000000,27.0000000,1.0000000,	0.0000000,0.0000000,0.0000000,18.0000000,0.0000000,0.0000000,0.0000000,0.0000000,0.0000000,0.0000000,0.0000000,0.0000000,0.0000000,	0.0000000,0.0000000,0.0000000,7.0000000,0.0000000,0.0000000,0.0000000,0.0000000,0.0000000,0.0000000,2.0000000,2.0000000,1.0000000,	0.0000000,0.0000000,0.0000000,0.0000000,532.0000000,362.0000000,5.0000000,295.0000000,0.0000000,0.0000000,1139.0000000,0.0000000,0.0000000,	0.0000000,0.0000000,0.0000000,0.0000000,0.0000000,0.0000000,0.0000000,0.0000000,0.0000000,0.0000000,1.0000000,0.0000000,0.0000000,	0.0000000,0.0000000,0.0000000,0.0000000,0.0000000,0.0000000,0.0000000,0.0000000,0.0000000,0.0000000,24.0000000,0.0000000,0.0000000,	0.0000000,0.0000000,0.0000000,0.0000000,0.0000000,0.0000000,0.0000000,0.0000000,0.0000000,0.0000000,0.0000000,0.0000000,0.0000000,	0.0000000,0.0000000,0.0000000,1.0000000,3.0000000,208.0000000,134.0000000,192.0000000,0.0000000,0.0000000,234.0000000,0.0000000,56.0000000,	0.0000000,0.0000000,5.0000000,187.0000000,0.0000000,27.0000000,33.0000000,26.0000000,0.0000000,8.0000000,14.0000000,0.0000000,14.0000000,	0.0000000,0.0000000,0.0000000,0.0000000,0.0000000,0.0000000,1.0000000,0.0000000,0.0000000,0.0000000,5.0000000,0.0000000,0.0000000,	0.0000000,0.0000000,204.0000000,58.0000000,0.0000000,0.0000000,1.0000000,0.0000000,0.0000000,1.0000000,0.0000000,101.0000000,820.0000000,	0.0000000,24.0000000,0.0000000,86.0000000,1.0000000,5.0000000,0.0000000,4.0000000,10.0000000,0.0000000,6.0000000,0.0000000,1.0000000,	0.0000000,0.0000000,0.0000000,3.0000000,2.0000000,3.0000000,1.0000000,3.0000000,0.0000000,0.0000000,4.0000000,0.0000000,0.0000000,	0.0000000,0.0000000,0.0000000,3.0000000,18.0000000,20.0000000,11.0000000,17.0000000,0.0000000,2.0000000,21.0000000,0.0000000,1.0000000,	0.0000000,4.0000000,1.0000000,12.0000000,0.0000000,42.0000000,21.0000000,41.0000000,0.0000000,0.0000000,44.0000000,2.0000000,30.0000000,
chr1	uc011wyw.1	110	193916362	129S1_SNP	0.0000000,	0.0000000,	0.0000000,	0.0000000,	0.0000000,	0.0000000,	0.0000000,	0.0000000,	0.0000000,	0.0000000,	0.0000000,	0.0000000,	2.0000000,	0.0000000,	0.0000000,	0.0000000,
chr2	1700011J10Rik	588,268,557	728,267,457,282,568,000,000,000	CAST_SNP,CAST_SNP,CAST_SNP	0.0000000,0.0000000,0.0000000,	0.0000000,0.0000000,0.0000000,	0.0000000,0.0000000,0.0000000,	0.0000000,0.0000000,0.0000000,	0.0000000,0.0000000,0.0000000,	0.0000000,0.0000000,0.0000000,	0.0000000,0.0000000,0.0000000,	0.0000000,0.0000000,0.0000000,	0.0000000,41.0000000,0.0000000,	0.0000000,0.0000000,0.0000000,	0.0000000,0.0000000,0.0000000,	0.0000000,0.0000000,0.0000000,	0.0000000,5.0000000,0.0000000,	0.0000000,5.0000000,0.0000000,	0.0000000,14.0000000,0.0000000,	0.0000000,4.0000000,0.0000000,
chr2	1700020I14Rik	593,47	119,425,522,119,420,000	129S1_SNP,129S1_SNP	0.0000000,0.0000000,	73.0000000,0.0000000,	0.0000000,0.0000000,	3.0000000,0.0000000,	0.0000000,0.0000000,	3.0000000,0.0000000,	24.0000000,0.0000000,	1.0000000,0.0000000,	129.0000000,0.0000000,	118.0000000,0.0000000,	157.0000000,1.0000000,	202.0000000,0.0000000,	23.0000000,0.0000000,	28.0000000,0.0000000,	77.0000000,0.0000000,	49.0000000,0.0000000,
chr2	2500004C02Rik	5,781,751	153,168,213,153,167,000	CAST_SNP,CAST_SNP	0.0000000,0.0000000,	0.0000000,0.0000000,	21.0000000,0.0000000,	223.0000000,0.0000000,	0.0000000,0.0000000,	29.0000000,0.0000000,	3.0000000,0.0000000,	822.0000000,0.0000000,	0.0000000,0.0000000,	5.0000000,0.0000000,	0.0000000,0.0000000,	7.0000000,0.0000000,	13.0000000,0.0000000,	2.0000000,0.0000000,	15.0000000,0.0000000,	34.0000000,0.0000000,
chr2	4930583P06Rik	224,640,680,330,652,000,000,000,000,000	124,047,870,124,043,000,000,000,000,000,000,000,000,000,000,000,000,000,000,000,000,000,000,000,000,000,000,000,000,000	CAST_SNP,CAST_SNP,CAST_SNP,CAST_SNP,CAST_SNP,CAST_SNP,CAST_SNP,CAST_SNP,CAST_SNP,CAST_SNP	0.0000000,0.0000000,0.0000000,0.0000000,0.0000000,0.0000000,0.0000000,0.0000000,0.0000000,0.0000000,	0.0000000,0.0000000,0.0000000,0.0000000,0.0000000,0.0000000,0.0000000,0.0000000,0.0000000,0.0000000,	0.0000000,0.0000000,0.0000000,0.0000000,0.0000000,0.0000000,0.0000000,0.0000000,0.0000000,0.0000000,	0.0000000,0.0000000,0.0000000,0.0000000,0.0000000,0.0000000,0.0000000,0.0000000,0.0000000,0.0000000,	0.0000000,0.0000000,0.0000000,0.0000000,0.0000000,0.0000000,0.0000000,0.0000000,0.0000000,0.0000000,	0.0000000,0.0000000,0.0000000,30.0000000,0.0000000,0.0000000,0.0000000,0.0000000,0.0000000,0.0000000,	0.0000000,0.0000000,0.0000000,0.0000000,0.0000000,0.0000000,0.0000000,0.0000000,0.0000000,0.0000000,	0.0000000,0.0000000,0.0000000,0.0000000,0.0000000,0.0000000,0.0000000,0.0000000,0.0000000,0.0000000,	0.0000000,0.0000000,0.0000000,0.0000000,0.0000000,0.0000000,0.0000000,0.0000000,0.0000000,0.0000000,	0.0000000,0.0000000,0.0000000,0.0000000,0.0000000,0.0000000,0.0000000,0.0000000,0.0000000,0.0000000,	0.0000000,0.0000000,0.0000000,0.0000000,0.0000000,0.0000000,0.0000000,0.0000000,0.0000000,0.0000000,	0.0000000,0.0000000,1.0000000,4.0000000,0.0000000,0.0000000,0.0000000,0.0000000,0.0000000,0.0000000,	0.0000000,0.0000000,0.0000000,9.0000000,0.0000000,0.0000000,0.0000000,0.0000000,11.0000000,0.0000000,	3.0000000,0.0000000,0.0000000,0.0000000,0.0000000,0.0000000,0.0000000,0.0000000,0.0000000,0.0000000,	0.0000000,0.0000000,0.0000000,0.0000000,0.0000000,0.0000000,0.0000000,0.0000000,0.0000000,0.0000000,	0.0000000,0.0000000,0.0000000,0.0000000,0.0000000,0.0000000,0.0000000,0.0000000,0.0000000,0.0000000,
chr2	5430405H02Rik	1475,196,6,199,1289,1476,176,1300,793,190	156,678,174,156,688,000,000,000,000,000,000,000,000,000,000,000,000,000,000,000,000,000,000,000,000,000,000,000,000,000	CAST_SNP,CAST_SNP,CAST_SNP,CAST_SNP,CAST_SNP,CAST_SNP,CAST_SNP,CAST_SNP,CAST_SNP,CAST_SNP	0.0000000,0.0000000,0.0000000,0.0000000,1.0000000,0.0000000,0.0000000,1.0000000,0.0000000,0.0000000,	0.0000000,0.0000000,0.0000000,0.0000000,0.0000000,0.0000000,0.0000000,0.0000000,0.0000000,0.0000000,	0.0000000,0.0000000,0.0000000,0.0000000,0.0000000,0.0000000,0.0000000,0.0000000,1.0000000,0.0000000,	0.0000000,0.0000000,0.0000000,0.0000000,0.0000000,0.0000000,0.0000000,0.0000000,0.0000000,0.0000000,	0.0000000,0.0000000,0.0000000,0.0000000,0.0000000,0.0000000,0.0000000,0.0000000,0.0000000,0.0000000,	0.0000000,0.0000000,0.0000000,0.0000000,0.0000000,0.0000000,0.0000000,0.0000000,0.0000000,0.0000000,	0.0000000,0.0000000,0.0000000,0.0000000,0.0000000,0.0000000,0.0000000,0.0000000,0.0000000,0.0000000,	0.0000000,0.0000000,0.0000000,0.0000000,0.0000000,0.0000000,0.0000000,0.0000000,0.0000000,0.0000000,	0.0000000,0.0000000,0.0000000,0.0000000,1.0000000,0.0000000,0.0000000,1.0000000,31.0000000,0.0000000,	0.0000000,2.0000000,0.0000000,2.0000000,0.0000000,0.0000000,2.0000000,0.0000000,3.0000000,2.0000000,	0.0000000,0.0000000,0.0000000,0.0000000,0.0000000,0.0000000,0.0000000,0.0000000,26.0000000,0.0000000,	3.0000000,0.0000000,0.0000000,0.0000000,0.0000000,3.0000000,0.0000000,0.0000000,293.0000000,0.0000000,	0.0000000,0.0000000,0.0000000,0.0000000,19.0000000,0.0000000,0.0000000,21.0000000,6.0000000,0.0000000,	0.0000000,0.0000000,0.0000000,0.0000000,0.0000000,0.0000000,0.0000000,3.0000000,17.0000000,0.0000000,	0.0000000,0.0000000,0.0000000,0.0000000,0.0000000,0.0000000,0.0000000,0.0000000,5.0000000,0.0000000,	0.0000000,2.0000000,0.0000000,2.0000000,0.0000000,0.0000000,1.0000000,0.0000000,1.0000000,2.0000000,
chr2	9430008C03Rik	1856,1686,2856,1130,2924,77,1681,2002,627,2942,723,217,1370,2811,2876,2362,2142	158,180,756,158,180,000,000,000,000,000,000,000,000,000,000,000,000,000,000,000,000,000,000,000,000,000,000,000,000,000,000,000,000,000,000,000,000,000,000,000,000,000,000,000,000,000,000,000,000,000,000	CAST_SNP,CAST_SNP,CAST_SNP,CAST_SNP,CAST_SNP,CAST_SNP,CAST_SNP,CAST_SNP,CAST_SNP,CAST_SNP,CAST_SNP,CAST_SNP,CAST_SNP,CAST_SNP,CAST_SNP,CAST_SNP,CAST_SNP	0.0000000,0.0000000,0.0000000,0.0000000,0.0000000,0.0000000,0.0000000,0.0000000,0.0000000,0.0000000,0.0000000,0.0000000,0.0000000,0.0000000,0.0000000,0.0000000,0.0000000,	0.0000000,0.0000000,0.0000000,0.0000000,0.0000000,0.0000000,0.0000000,17.0000000,0.0000000,0.0000000,1089.0000000,0.0000000,0.0000000,0.0000000,0.0000000,0.0000000,0.0000000,	0.0000000,0.0000000,1.0000000,0.0000000,0.0000000,0.0000000,0.0000000,0.0000000,0.0000000,0.0000000,0.0000000,0.0000000,0.0000000,1.0000000,1.0000000,0.0000000,0.0000000,	0.0000000,0.0000000,0.0000000,0.0000000,0.0000000,0.0000000,0.0000000,0.0000000,0.0000000,0.0000000,25.0000000,0.0000000,0.0000000,0.0000000,0.0000000,0.0000000,0.0000000,	0.0000000,0.0000000,0.0000000,0.0000000,0.0000000,0.0000000,0.0000000,0.0000000,0.0000000,0.0000000,0.0000000,0.0000000,0.0000000,0.0000000,0.0000000,0.0000000,0.0000000,	0.0000000,0.0000000,0.0000000,0.0000000,0.0000000,0.0000000,0.0000000,0.0000000,0.0000000,0.0000000,0.0000000,0.0000000,0.0000000,0.0000000,0.0000000,0.0000000,0.0000000,	0.0000000,0.0000000,0.0000000,0.0000000,0.0000000,0.0000000,0.0000000,0.0000000,0.0000000,0.0000000,0.0000000,0.0000000,0.0000000,0.0000000,0.0000000,0.0000000,0.0000000,	0.0000000,0.0000000,0.0000000,0.0000000,0.0000000,0.0000000,0.0000000,0.0000000,0.0000000,0.0000000,0.0000000,0.0000000,0.0000000,0.0000000,0.0000000,0.0000000,0.0000000,	0.0000000,0.0000000,0.0000000,0.0000000,0.0000000,0.0000000,0.0000000,0.0000000,0.0000000,0.0000000,0.0000000,0.0000000,7.0000000,0.0000000,0.0000000,0.0000000,0.0000000,	0.0000000,0.0000000,0.0000000,0.0000000,1.0000000,0.0000000,0.0000000,0.0000000,0.0000000,8.0000000,2.0000000,0.0000000,0.0000000,0.0000000,0.0000000,0.0000000,0.0000000,	0.0000000,0.0000000,1.0000000,0.0000000,12.0000000,0.0000000,0.0000000,0.0000000,0.0000000,7.0000000,0.0000000,0.0000000,0.0000000,0.0000000,5.0000000,0.0000000,0.0000000,	0.0000000,0.0000000,96.0000000,0.0000000,109.0000000,0.0000000,0.0000000,0.0000000,0.0000000,86.0000000,0.0000000,0.0000000,0.0000000,61.0000000,107.0000000,0.0000000,0.0000000,	0.0000000,0.0000000,0.0000000,0.0000000,0.0000000,0.0000000,0.0000000,0.0000000,0.0000000,0.0000000,0.0000000,0.0000000,0.0000000,0.0000000,0.0000000,0.0000000,0.0000000,	0.0000000,0.0000000,49.0000000,0.0000000,29.0000000,0.0000000,0.0000000,0.0000000,0.0000000,19.0000000,0.0000000,0.0000000,0.0000000,29.0000000,47.0000000,0.0000000,0.0000000,	0.0000000,0.0000000,1.0000000,0.0000000,1.0000000,0.0000000,0.0000000,0.0000000,3.0000000,0.0000000,3.0000000,0.0000000,0.0000000,0.0000000,1.0000000,0.0000000,0.0000000,	0.0000000,0.0000000,7.0000000,0.0000000,11.0000000,0.0000000,0.0000000,0.0000000,0.0000000,12.0000000,18.0000000,0.0000000,0.0000000,1.0000000,11.0000000,0.0000000,0.0000000,
chr2	A330069E16Rik	483,125,261	910,781,049,107,742,000,000,000	CAST_SNP,CAST_SNP,CAST_SNP	1.0000000,0.0000000,0.0000000,	0.0000000,0.0000000,0.0000000,	12.0000000,0.0000000,0.0000000,	33.0000000,0.0000000,0.0000000,	0.0000000,0.0000000,0.0000000,	0.0000000,0.0000000,0.0000000,	0.0000000,0.0000000,0.0000000,	4.0000000,0.0000000,0.0000000,	1.0000000,0.0000000,0.0000000,	155.0000000,0.0000000,0.0000000,	17.0000000,0.0000000,0.0000000,	37.0000000,0.0000000,0.0000000,	2.0000000,0.0000000,0.0000000,	0.0000000,0.0000000,0.0000000,	16.0000000,0.0000000,0.0000000,	7.0000000,0.0000000,0.0000000,
chr2	A930019D19Rik	568,226,171,340	146,092,503,146,090,000,000,000,000,000,000,000	CAST_SNP,CAST_SNP,CAST_SNP,CAST_SNP	0.0000000,0.0000000,0.0000000,5.0000000,	0.0000000,0.0000000,0.0000000,0.0000000,	0.0000000,0.0000000,0.0000000,0.0000000,	0.0000000,0.0000000,0.0000000,0.0000000,	0.0000000,0.0000000,0.0000000,0.0000000,	0.0000000,0.0000000,0.0000000,0.0000000,	0.0000000,0.0000000,0.0000000,0.0000000,	0.0000000,0.0000000,0.0000000,0.0000000,	0.0000000,0.0000000,0.0000000,0.0000000,	0.0000000,0.0000000,0.0000000,0.0000000,	0.0000000,0.0000000,0.0000000,0.0000000,	0.0000000,0.0000000,0.0000000,0.0000000,	0.0000000,0.0000000,0.0000000,0.0000000,	0.0000000,0.0000000,0.0000000,3.0000000,	0.0000000,0.0000000,0.0000000,0.0000000,	0.0000000,0.0000000,0.0000000,0.0000000,
chr2	bartel:linc525	19,467,919,641,005,500,000,000,000,000,000,000	181,613,272,181,613,000,000,000,000,000,000,000,000,000,000,000,000,000,000,000,000,000,000,000,000,000,000,000,000,000	CAST_SNP,CAST_SNP,CAST_SNP,CAST_SNP,CAST_SNP,CAST_SNP,CAST_SNP,CAST_SNP,CAST_SNP,CAST_SNP	0.0000000,0.0000000,0.0000000,0.0000000,4.0000000,2.0000000,0.0000000,0.0000000,0.0000000,0.0000000,	0.0000000,0.0000000,0.0000000,0.0000000,0.0000000,0.0000000,4.0000000,0.0000000,0.0000000,0.0000000,	0.0000000,0.0000000,0.0000000,0.0000000,0.0000000,0.0000000,0.0000000,0.0000000,0.0000000,0.0000000,	0.0000000,0.0000000,0.0000000,0.0000000,0.0000000,13.0000000,3.0000000,0.0000000,0.0000000,0.0000000,	0.0000000,0.0000000,0.0000000,0.0000000,0.0000000,0.0000000,0.0000000,0.0000000,0.0000000,0.0000000,	0.0000000,0.0000000,0.0000000,0.0000000,0.0000000,0.0000000,0.0000000,0.0000000,0.0000000,0.0000000,	0.0000000,0.0000000,0.0000000,0.0000000,0.0000000,0.0000000,0.0000000,0.0000000,0.0000000,0.0000000,	0.0000000,0.0000000,0.0000000,0.0000000,0.0000000,0.0000000,0.0000000,0.0000000,0.0000000,0.0000000,	0.0000000,0.0000000,0.0000000,0.0000000,0.0000000,0.0000000,0.0000000,0.0000000,0.0000000,0.0000000,	0.0000000,0.0000000,0.0000000,0.0000000,0.0000000,0.0000000,16.0000000,1.0000000,0.0000000,0.0000000,	0.0000000,2.0000000,0.0000000,0.0000000,0.0000000,0.0000000,0.0000000,0.0000000,0.0000000,0.0000000,	2.0000000,0.0000000,0.0000000,0.0000000,0.0000000,0.0000000,3.0000000,0.0000000,0.0000000,0.0000000,	0.0000000,40.0000000,0.0000000,0.0000000,7.0000000,0.0000000,0.0000000,0.0000000,0.0000000,1.0000000,	0.0000000,0.0000000,0.0000000,0.0000000,0.0000000,0.0000000,3.0000000,0.0000000,0.0000000,0.0000000,	0.0000000,0.0000000,0.0000000,0.0000000,1.0000000,0.0000000,0.0000000,0.0000000,0.0000000,0.0000000,	0.0000000,0.0000000,0.0000000,0.0000000,0.0000000,0.0000000,0.0000000,0.0000000,0.0000000,8.0000000,
chr2	C130021I20Rik	3,777,288,216,833,350	33,501,143,335,002,400,000,000,000,000,000	CAST_SNP,CAST_SNP,CAST_SNP,CAST_SNP	0.0000000,0.0000000,0.0000000,0.0000000,	0.0000000,0.0000000,0.0000000,0.0000000,	0.0000000,0.0000000,0.0000000,0.0000000,	0.0000000,0.0000000,0.0000000,0.0000000,	0.0000000,0.0000000,0.0000000,0.0000000,	0.0000000,0.0000000,0.0000000,0.0000000,	0.0000000,0.0000000,0.0000000,0.0000000,	0.0000000,0.0000000,0.0000000,0.0000000,	0.0000000,0.0000000,0.0000000,0.0000000,	0.0000000,0.0000000,0.0000000,0.0000000,	0.0000000,0.0000000,0.0000000,0.0000000,	0.0000000,0.0000000,0.0000000,0.0000000,	0.0000000,0.0000000,0.0000000,0.0000000,	0.0000000,0.0000000,0.0000000,0.0000000,	0.0000000,0.0000000,0.0000000,0.0000000,	0.0000000,0.0000000,0.0000000,0.0000000,
chr2	D330050G23Rik	1,796,167,316,757,800,000,000,000,000,000,000,000,000,000,000,000,000,000,000,000,000,000,000,000,000,000,000,000,000,000,000,000,000,000,000,000,000,000,000,000,000	116738510,116738387,116738389,116737494,116738016,116737251,116736456,116738028,116726050,116726064,116737670,116737799,116737676,116737293,116737551,116737555,116736511,116738334,116738463,116736551,116737186,116738470,116736552,116738089,116737838,116737713,116737972,116737719,116737722,116738108,116737856,116737729,116737219,116737732,116737992	129S1_SNP,129S1_SNP,129S1_SNP,129S1_SNP,CAST_SNP,129S1_SNP,129S1_SNP,129S1_SNP,CAST_SNP,CAST_SNP,CAST_SNP,129S1_SNP,129S1_SNP,129S1_SNP,129S1_SNP,129S1_SNP,CAST_SNP,129S1_SNP,129S1_SNP,129S1_SNP,CAST_SNP,CAST_SNP,129S1_SNP,129S1_SNP,129S1_SNP,129S1_SNP,129S1_SNP,129S1_SNP,129S1_SNP,129S1_SNP,129S1_SNP,129S1_SNP,CAST_SNP,129S1_SNP,CAST_SNP	0.0000000,0.0000000,0.0000000,0.0000000,0.0000000,0.0000000,0.0000000,0.0000000,0.0000000,0.0000000,0.0000000,0.0000000,0.0000000,0.0000000,0.0000000,0.0000000,0.0000000,0.0000000,0.0000000,0.0000000,0.0000000,0.0000000,0.0000000,0.0000000,3.0000000,0.0000000,0.0000000,0.0000000,0.0000000,0.0000000,3.0000000,0.0000000,0.0000000,0.0000000,0.0000000,	0.0000000,0.0000000,0.0000000,0.0000000,0.0000000,0.0000000,0.0000000,0.0000000,0.0000000,0.0000000,0.0000000,0.0000000,0.0000000,0.0000000,0.0000000,0.0000000,0.0000000,0.0000000,0.0000000,0.0000000,0.0000000,0.0000000,0.0000000,0.0000000,0.0000000,0.0000000,0.0000000,0.0000000,0.0000000,0.0000000,0.0000000,0.0000000,0.0000000,0.0000000,0.0000000,	0.0000000,0.0000000,0.0000000,0.0000000,0.0000000,0.0000000,0.0000000,0.0000000,0.0000000,0.0000000,0.0000000,0.0000000,0.0000000,0.0000000,0.0000000,0.0000000,0.0000000,0.0000000,0.0000000,0.0000000,0.0000000,0.0000000,0.0000000,0.0000000,0.0000000,0.0000000,0.0000000,0.0000000,0.0000000,0.0000000,0.0000000,0.0000000,0.0000000,0.0000000,0.0000000,	0.0000000,0.0000000,0.0000000,0.0000000,0.0000000,0.0000000,0.0000000,0.0000000,0.0000000,0.0000000,0.0000000,0.0000000,0.0000000,0.0000000,0.0000000,0.0000000,0.0000000,0.0000000,0.0000000,0.0000000,0.0000000,0.0000000,0.0000000,0.0000000,0.0000000,0.0000000,0.0000000,0.0000000,0.0000000,0.0000000,0.0000000,0.0000000,0.0000000,0.0000000,0.0000000,	0.0000000,0.0000000,0.0000000,0.0000000,0.0000000,0.0000000,0.0000000,0.0000000,0.0000000,0.0000000,0.0000000,0.0000000,0.0000000,8.0000000,0.0000000,0.0000000,0.0000000,0.0000000,0.0000000,0.0000000,0.0000000,0.0000000,0.0000000,0.0000000,0.0000000,0.0000000,0.0000000,0.0000000,0.0000000,0.0000000,0.0000000,0.0000000,0.0000000,0.0000000,0.0000000,	0.0000000,0.0000000,0.0000000,0.0000000,0.0000000,0.0000000,0.0000000,0.0000000,0.0000000,0.0000000,0.0000000,0.0000000,0.0000000,0.0000000,0.0000000,0.0000000,0.0000000,0.0000000,0.0000000,0.0000000,0.0000000,0.0000000,0.0000000,0.0000000,0.0000000,0.0000000,0.0000000,0.0000000,0.0000000,0.0000000,0.0000000,0.0000000,0.0000000,0.0000000,0.0000000,	0.0000000,0.0000000,0.0000000,0.0000000,0.0000000,583.0000000,0.0000000,0.0000000,0.0000000,0.0000000,0.0000000,0.0000000,0.0000000,853.0000000,0.0000000,0.0000000,0.0000000,0.0000000,0.0000000,0.0000000,14.0000000,0.0000000,0.0000000,0.0000000,0.0000000,0.0000000,0.0000000,0.0000000,0.0000000,0.0000000,0.0000000,0.0000000,197.0000000,0.0000000,0.0000000,	0.0000000,0.0000000,0.0000000,0.0000000,0.0000000,0.0000000,0.0000000,0.0000000,0.0000000,0.0000000,0.0000000,0.0000000,0.0000000,0.0000000,0.0000000,0.0000000,0.0000000,0.0000000,0.0000000,0.0000000,0.0000000,0.0000000,0.0000000,0.0000000,0.0000000,0.0000000,0.0000000,0.0000000,0.0000000,0.0000000,0.0000000,0.0000000,0.0000000,0.0000000,0.0000000,	0.0000000,0.0000000,0.0000000,0.0000000,0.0000000,0.0000000,0.0000000,0.0000000,0.0000000,0.0000000,0.0000000,0.0000000,0.0000000,0.0000000,0.0000000,0.0000000,0.0000000,0.0000000,0.0000000,0.0000000,0.0000000,0.0000000,0.0000000,0.0000000,0.0000000,0.0000000,0.0000000,0.0000000,0.0000000,0.0000000,0.0000000,0.0000000,0.0000000,0.0000000,0.0000000,	0.0000000,0.0000000,0.0000000,0.0000000,0.0000000,0.0000000,0.0000000,0.0000000,0.0000000,0.0000000,0.0000000,0.0000000,0.0000000,0.0000000,0.0000000,0.0000000,0.0000000,0.0000000,0.0000000,0.0000000,0.0000000,0.0000000,0.0000000,0.0000000,0.0000000,0.0000000,0.0000000,0.0000000,0.0000000,0.0000000,0.0000000,0.0000000,0.0000000,0.0000000,0.0000000,	0.0000000,0.0000000,0.0000000,0.0000000,0.0000000,15.0000000,0.0000000,0.0000000,0.0000000,0.0000000,0.0000000,0.0000000,0.0000000,9.0000000,0.0000000,0.0000000,0.0000000,0.0000000,0.0000000,0.0000000,23.0000000,0.0000000,0.0000000,0.0000000,0.0000000,0.0000000,0.0000000,0.0000000,0.0000000,0.0000000,0.0000000,0.0000000,26.0000000,0.0000000,0.0000000,	0.0000000,0.0000000,0.0000000,0.0000000,0.0000000,0.0000000,0.0000000,0.0000000,0.0000000,0.0000000,0.0000000,0.0000000,0.0000000,0.0000000,0.0000000,0.0000000,21.0000000,0.0000000,0.0000000,40.0000000,2.0000000,0.0000000,40.0000000,0.0000000,0.0000000,0.0000000,0.0000000,0.0000000,0.0000000,0.0000000,0.0000000,0.0000000,0.0000000,0.0000000,0.0000000,	0.0000000,0.0000000,0.0000000,0.0000000,0.0000000,0.0000000,0.0000000,0.0000000,2.0000000,2.0000000,0.0000000,0.0000000,0.0000000,0.0000000,0.0000000,0.0000000,5.0000000,0.0000000,0.0000000,2.0000000,2.0000000,0.0000000,2.0000000,0.0000000,0.0000000,0.0000000,0.0000000,0.0000000,0.0000000,0.0000000,0.0000000,0.0000000,0.0000000,0.0000000,0.0000000,	0.0000000,0.0000000,0.0000000,0.0000000,0.0000000,1.0000000,0.0000000,0.0000000,0.0000000,0.0000000,0.0000000,0.0000000,0.0000000,5.0000000,0.0000000,0.0000000,0.0000000,0.0000000,0.0000000,0.0000000,0.0000000,0.0000000,2.0000000,0.0000000,0.0000000,0.0000000,0.0000000,0.0000000,0.0000000,0.0000000,0.0000000,0.0000000,0.0000000,0.0000000,0.0000000,	0.0000000,0.0000000,0.0000000,0.0000000,0.0000000,0.0000000,0.0000000,0.0000000,0.0000000,0.0000000,13.0000000,0.0000000,12.0000000,0.0000000,16.0000000,17.0000000,0.0000000,0.0000000,0.0000000,0.0000000,0.0000000,0.0000000,0.0000000,0.0000000,0.0000000,8.0000000,0.0000000,5.0000000,5.0000000,0.0000000,0.0000000,3.0000000,0.0000000,3.0000000,0.0000000,	0.0000000,0.0000000,0.0000000,0.0000000,0.0000000,17.0000000,0.0000000,0.0000000,1.0000000,0.0000000,0.0000000,0.0000000,0.0000000,8.0000000,0.0000000,0.0000000,0.0000000,0.0000000,0.0000000,15.0000000,52.0000000,0.0000000,17.0000000,0.0000000,0.0000000,0.0000000,0.0000000,0.0000000,0.0000000,0.0000000,0.0000000,0.0000000,39.0000000,0.0000000,0.0000000,
chr2	Gm13375	2,894,184,341,118	20,890,789,208,909,100,000,000,000,000,000	CAST_SNP,CAST_SNP,CAST_SNP,CAST_SNP	0.0000000,0.0000000,0.0000000,0.0000000,	0.0000000,0.0000000,0.0000000,0.0000000,	0.0000000,0.0000000,0.0000000,4.0000000,	0.0000000,0.0000000,0.0000000,52.0000000,	0.0000000,0.0000000,0.0000000,5.0000000,	0.0000000,0.0000000,0.0000000,1.0000000,	0.0000000,0.0000000,0.0000000,1450.0000000,	0.0000000,0.0000000,0.0000000,27.0000000,	0.0000000,0.0000000,0.0000000,0.0000000,	0.0000000,0.0000000,0.0000000,3.0000000,	0.0000000,0.0000000,0.0000000,24.0000000,	1.0000000,3.0000000,2.0000000,137.0000000,	0.0000000,0.0000000,0.0000000,0.0000000,	4.0000000,0.0000000,0.0000000,51.0000000,	0.0000000,0.0000000,0.0000000,53.0000000,	9.0000000,30.0000000,30.0000000,31.0000000,
chr2	Gm13580	231	60249940	CAST_SNP	0.0000000,	0.0000000,	0.0000000,	1.0000000,	0.0000000,	0.0000000,	0.0000000,	0.0000000,	0.0000000,	6.0000000,	1.0000000,	477.0000000,	0.0000000,	0.0000000,	1.0000000,	0.0000000,
chr2	Gm14005	650,779,1676,2771,419,39,939,2868,906,958,959,4170,2259,469,1496,473,605,2527,3424,1773,3955,3321,1916,4351	###############################################################################################################################################################################################################################################################	129S1_SNP,129S1_SNP,CAST_SNP,CAST_SNP,CAST_SNP,CAST_SNP,CAST_SNP,CAST_SNP,CAST_SNP,CAST_SNP,CAST_SNP,CAST_SNP,CAST_SNP,CAST_SNP,CAST_SNP,129S1_SNP,129S1_SNP,CAST_SNP,129S1_SNP,CAST_SNP,CAST_SNP,CAST_SNP,CAST_SNP,CAST_SNP	0.0000000,0.0000000,0.0000000,0.0000000,0.0000000,0.0000000,0.0000000,0.0000000,0.0000000,0.0000000,0.0000000,0.0000000,0.0000000,0.0000000,0.0000000,0.0000000,0.0000000,0.0000000,0.0000000,0.0000000,0.0000000,0.0000000,0.0000000,0.0000000,	0.0000000,0.0000000,0.0000000,0.0000000,0.0000000,0.0000000,0.0000000,0.0000000,0.0000000,0.0000000,0.0000000,0.0000000,0.0000000,0.0000000,0.0000000,0.0000000,0.0000000,0.0000000,0.0000000,0.0000000,0.0000000,17.0000000,20.0000000,0.0000000,	0.0000000,0.0000000,0.0000000,0.0000000,0.0000000,0.0000000,0.0000000,0.0000000,0.0000000,0.0000000,0.0000000,0.0000000,0.0000000,0.0000000,0.0000000,0.0000000,0.0000000,0.0000000,0.0000000,0.0000000,0.0000000,0.0000000,0.0000000,0.0000000,	0.0000000,0.0000000,0.0000000,0.0000000,0.0000000,0.0000000,0.0000000,0.0000000,0.0000000,0.0000000,0.0000000,0.0000000,0.0000000,0.0000000,0.0000000,0.0000000,0.0000000,0.0000000,0.0000000,0.0000000,0.0000000,0.0000000,0.0000000,0.0000000,	0.0000000,0.0000000,0.0000000,0.0000000,0.0000000,0.0000000,0.0000000,0.0000000,0.0000000,0.0000000,0.0000000,0.0000000,0.0000000,0.0000000,0.0000000,0.0000000,0.0000000,0.0000000,0.0000000,0.0000000,0.0000000,0.0000000,0.0000000,0.0000000,	0.0000000,0.0000000,0.0000000,0.0000000,0.0000000,0.0000000,0.0000000,0.0000000,0.0000000,0.0000000,0.0000000,0.0000000,0.0000000,0.0000000,0.0000000,0.0000000,0.0000000,0.0000000,0.0000000,0.0000000,0.0000000,0.0000000,0.0000000,0.0000000,	0.0000000,0.0000000,0.0000000,0.0000000,0.0000000,0.0000000,0.0000000,0.0000000,0.0000000,0.0000000,0.0000000,0.0000000,0.0000000,0.0000000,0.0000000,0.0000000,0.0000000,0.0000000,0.0000000,0.0000000,0.0000000,0.0000000,0.0000000,0.0000000,	0.0000000,0.0000000,0.0000000,0.0000000,0.0000000,0.0000000,0.0000000,0.0000000,0.0000000,0.0000000,0.0000000,0.0000000,0.0000000,0.0000000,0.0000000,0.0000000,0.0000000,0.0000000,0.0000000,0.0000000,0.0000000,0.0000000,0.0000000,0.0000000,	0.0000000,2.0000000,0.0000000,0.0000000,0.0000000,0.0000000,0.0000000,0.0000000,0.0000000,0.0000000,0.0000000,0.0000000,0.0000000,0.0000000,0.0000000,0.0000000,0.0000000,0.0000000,0.0000000,0.0000000,0.0000000,0.0000000,0.0000000,0.0000000,	0.0000000,0.0000000,0.0000000,0.0000000,0.0000000,0.0000000,0.0000000,0.0000000,0.0000000,0.0000000,0.0000000,0.0000000,0.0000000,0.0000000,0.0000000,0.0000000,0.0000000,0.0000000,0.0000000,0.0000000,0.0000000,0.0000000,0.0000000,0.0000000,	0.0000000,0.0000000,0.0000000,0.0000000,0.0000000,0.0000000,0.0000000,0.0000000,0.0000000,0.0000000,0.0000000,0.0000000,0.0000000,0.0000000,0.0000000,0.0000000,0.0000000,0.0000000,0.0000000,0.0000000,0.0000000,0.0000000,0.0000000,0.0000000,	0.0000000,0.0000000,0.0000000,0.0000000,0.0000000,0.0000000,0.0000000,0.0000000,0.0000000,0.0000000,0.0000000,0.0000000,0.0000000,0.0000000,0.0000000,0.0000000,2.0000000,0.0000000,0.0000000,0.0000000,0.0000000,0.0000000,0.0000000,0.0000000,	0.0000000,0.0000000,0.0000000,0.0000000,0.0000000,0.0000000,0.0000000,0.0000000,0.0000000,0.0000000,0.0000000,0.0000000,0.0000000,0.0000000,0.0000000,0.0000000,0.0000000,0.0000000,0.0000000,0.0000000,0.0000000,0.0000000,0.0000000,0.0000000,	0.0000000,0.0000000,0.0000000,0.0000000,0.0000000,0.0000000,1.0000000,0.0000000,1.0000000,0.0000000,0.0000000,0.0000000,0.0000000,0.0000000,0.0000000,0.0000000,0.0000000,0.0000000,0.0000000,0.0000000,0.0000000,0.0000000,0.0000000,0.0000000,	0.0000000,0.0000000,0.0000000,0.0000000,6.0000000,0.0000000,0.0000000,0.0000000,3.0000000,0.0000000,0.0000000,0.0000000,0.0000000,4.0000000,0.0000000,4.0000000,0.0000000,0.0000000,0.0000000,0.0000000,2.0000000,0.0000000,0.0000000,0.0000000,	2.0000000,0.0000000,8.0000000,0.0000000,2.0000000,3.0000000,0.0000000,0.0000000,0.0000000,0.0000000,0.0000000,0.0000000,4.0000000,0.0000000,0.0000000,0.0000000,2.0000000,1.0000000,0.0000000,11.0000000,0.0000000,0.0000000,0.0000000,0.0000000,
chr2	guttman:linc1329.3	1032,2702,3216,2196,929,3618,2342,1710,2482,3641,1470,3264,962,3653,1102,3151,977,3282,87,728,3685,227,2021,871,874,3691,3697,632,3196,2026,3711	158184015,158180250,158179736,158180756,158184118,158179334,158180610,158181242,158180470,158179311,158181482,158179688,158184085,158179299,158183945,158179801,158184070,158179670,158187181,158184961,158179267,158186834,158180931,158184176,158184173,158179261,158179255,158185057,158179756,158180926,158179241	CAST_SNP,CAST_SNP,CAST_SNP,CAST_SNP,CAST_SNP,CAST_SNP,CAST_SNP,CAST_SNP,CAST_SNP,CAST_SNP,CAST_SNP,CAST_SNP,CAST_SNP,CAST_SNP,CAST_SNP,CAST_SNP,CAST_SNP,CAST_SNP,CAST_SNP,CAST_SNP,CAST_SNP,CAST_SNP,CAST_SNP,CAST_SNP,CAST_SNP,CAST_SNP,CAST_SNP,CAST_SNP,CAST_SNP,CAST_SNP,CAST_SNP	0.0000000,0.0000000,0.0000000,0.0000000,0.0000000,0.0000000,0.0000000,0.0000000,0.0000000,0.0000000,0.0000000,0.0000000,0.0000000,0.0000000,0.0000000,0.0000000,0.0000000,0.0000000,0.0000000,0.0000000,0.0000000,0.0000000,0.0000000,0.0000000,0.0000000,0.0000000,0.0000000,0.0000000,0.0000000,0.0000000,0.0000000,	0.0000000,0.0000000,0.0000000,0.0000000,0.0000000,0.0000000,17.0000000,0.0000000,0.0000000,0.0000000,0.0000000,0.0000000,0.0000000,0.0000000,0.0000000,0.0000000,0.0000000,0.0000000,0.0000000,1089.0000000,5.0000000,0.0000000,0.0000000,0.0000000,0.0000000,14.0000000,14.0000000,0.0000000,0.0000000,0.0000000,19.0000000,	0.0000000,0.0000000,1.0000000,0.0000000,0.0000000,0.0000000,0.0000000,0.0000000,0.0000000,0.0000000,0.0000000,0.0000000,0.0000000,0.0000000,0.0000000,1.0000000,0.0000000,0.0000000,0.0000000,0.0000000,0.0000000,0.0000000,0.0000000,0.0000000,0.0000000,0.0000000,0.0000000,0.0000000,1.0000000,0.0000000,0.0000000,	0.0000000,0.0000000,0.0000000,0.0000000,0.0000000,0.0000000,0.0000000,0.0000000,0.0000000,0.0000000,0.0000000,0.0000000,0.0000000,0.0000000,0.0000000,0.0000000,0.0000000,0.0000000,0.0000000,25.0000000,0.0000000,0.0000000,0.0000000,0.0000000,0.0000000,0.0000000,0.0000000,0.0000000,0.0000000,0.0000000,0.0000000,	0.0000000,0.0000000,0.0000000,0.0000000,0.0000000,0.0000000,0.0000000,0.0000000,0.0000000,0.0000000,0.0000000,0.0000000,0.0000000,0.0000000,0.0000000,0.0000000,0.0000000,0.0000000,0.0000000,0.0000000,0.0000000,0.0000000,0.0000000,0.0000000,0.0000000,0.0000000,0.0000000,0.0000000,0.0000000,0.0000000,0.0000000,	0.0000000,0.0000000,0.0000000,0.0000000,0.0000000,0.0000000,0.0000000,0.0000000,0.0000000,0.0000000,0.0000000,0.0000000,0.0000000,0.0000000,0.0000000,0.0000000,0.0000000,0.0000000,0.0000000,0.0000000,0.0000000,0.0000000,0.0000000,0.0000000,0.0000000,0.0000000,0.0000000,0.0000000,0.0000000,0.0000000,0.0000000,	0.0000000,0.0000000,0.0000000,0.0000000,0.0000000,0.0000000,0.0000000,0.0000000,0.0000000,0.0000000,0.0000000,0.0000000,0.0000000,0.0000000,0.0000000,0.0000000,0.0000000,0.0000000,0.0000000,0.0000000,0.0000000,0.0000000,0.0000000,0.0000000,0.0000000,0.0000000,0.0000000,0.0000000,0.0000000,0.0000000,0.0000000,	0.0000000,0.0000000,0.0000000,0.0000000,0.0000000,0.0000000,0.0000000,0.0000000,0.0000000,0.0000000,0.0000000,0.0000000,0.0000000,0.0000000,0.0000000,0.0000000,0.0000000,0.0000000,0.0000000,0.0000000,0.0000000,0.0000000,0.0000000,0.0000000,0.0000000,0.0000000,0.0000000,0.0000000,0.0000000,0.0000000,0.0000000,	0.0000000,0.0000000,0.0000000,0.0000000,0.0000000,0.0000000,0.0000000,7.0000000,0.0000000,0.0000000,0.0000000,0.0000000,0.0000000,0.0000000,0.0000000,0.0000000,0.0000000,0.0000000,0.0000000,0.0000000,0.0000000,0.0000000,0.0000000,0.0000000,0.0000000,0.0000000,0.0000000,0.0000000,0.0000000,0.0000000,0.0000000,	0.0000000,0.0000000,0.0000000,0.0000000,0.0000000,0.0000000,0.0000000,0.0000000,0.0000000,0.0000000,0.0000000,1.0000000,0.0000000,0.0000000,0.0000000,0.0000000,0.0000000,8.0000000,0.0000000,2.0000000,0.0000000,0.0000000,0.0000000,0.0000000,0.0000000,0.0000000,0.0000000,0.0000000,0.0000000,0.0000000,0.0000000,	0.0000000,0.0000000,5.0000000,0.0000000,0.0000000,0.0000000,0.0000000,0.0000000,0.0000000,0.0000000,0.0000000,12.0000000,0.0000000,0.0000000,0.0000000,0.0000000,0.0000000,7.0000000,0.0000000,0.0000000,0.0000000,0.0000000,0.0000000,0.0000000,0.0000000,0.0000000,0.0000000,0.0000000,1.0000000,0.0000000,0.0000000,	0.0000000,0.0000000,107.0000000,0.0000000,0.0000000,0.0000000,0.0000000,0.0000000,0.0000000,0.0000000,0.0000000,109.0000000,0.0000000,0.0000000,0.0000000,61.0000000,0.0000000,86.0000000,0.0000000,0.0000000,0.0000000,0.0000000,0.0000000,0.0000000,0.0000000,0.0000000,0.0000000,0.0000000,96.0000000,0.0000000,0.0000000,	0.0000000,0.0000000,0.0000000,0.0000000,0.0000000,0.0000000,0.0000000,0.0000000,0.0000000,0.0000000,0.0000000,0.0000000,0.0000000,0.0000000,0.0000000,0.0000000,0.0000000,0.0000000,0.0000000,0.0000000,0.0000000,0.0000000,0.0000000,0.0000000,0.0000000,0.0000000,0.0000000,0.0000000,0.0000000,0.0000000,0.0000000,	0.0000000,0.0000000,47.0000000,0.0000000,0.0000000,0.0000000,0.0000000,0.0000000,0.0000000,0.0000000,0.0000000,29.0000000,0.0000000,0.0000000,0.0000000,29.0000000,0.0000000,19.0000000,0.0000000,0.0000000,0.0000000,0.0000000,0.0000000,0.0000000,0.0000000,0.0000000,0.0000000,0.0000000,49.0000000,0.0000000,0.0000000,	0.0000000,0.0000000,1.0000000,0.0000000,0.0000000,0.0000000,0.0000000,0.0000000,0.0000000,0.0000000,0.0000000,1.0000000,0.0000000,0.0000000,0.0000000,0.0000000,0.0000000,0.0000000,0.0000000,3.0000000,0.0000000,0.0000000,0.0000000,0.0000000,0.0000000,0.0000000,0.0000000,3.0000000,1.0000000,0.0000000,0.0000000,	0.0000000,0.0000000,11.0000000,0.0000000,6.0000000,0.0000000,0.0000000,0.0000000,0.0000000,0.0000000,0.0000000,11.0000000,3.0000000,0.0000000,0.0000000,1.0000000,1.0000000,12.0000000,0.0000000,18.0000000,0.0000000,0.0000000,0.0000000,10.0000000,10.0000000,0.0000000,0.0000000,0.0000000,7.0000000,0.0000000,0.0000000,
chr2	guttman:linc1331.3	491,839,171,368,408,000	173,426,280,173,421,000,000,000,000,000,000,000,000,000,000,000,000,000	CAST_SNP,CAST_SNP,CAST_SNP,CAST_SNP,CAST_SNP,CAST_SNP	0.0000000,0.0000000,0.0000000,0.0000000,0.0000000,0.0000000,	0.0000000,26.0000000,0.0000000,0.0000000,0.0000000,0.0000000,	0.0000000,1.0000000,0.0000000,0.0000000,0.0000000,0.0000000,	28.0000000,1113.0000000,0.0000000,0.0000000,0.0000000,0.0000000,	0.0000000,0.0000000,0.0000000,0.0000000,0.0000000,0.0000000,	0.0000000,0.0000000,0.0000000,0.0000000,0.0000000,0.0000000,	0.0000000,0.0000000,0.0000000,0.0000000,0.0000000,0.0000000,	0.0000000,13.0000000,0.0000000,0.0000000,0.0000000,0.0000000,	0.0000000,77.0000000,2.0000000,0.0000000,0.0000000,0.0000000,	0.0000000,9.0000000,0.0000000,0.0000000,0.0000000,0.0000000,	0.0000000,2.0000000,0.0000000,0.0000000,0.0000000,0.0000000,	3.0000000,3.0000000,0.0000000,0.0000000,0.0000000,0.0000000,	0.0000000,0.0000000,0.0000000,0.0000000,0.0000000,0.0000000,	0.0000000,16.0000000,13.0000000,0.0000000,0.0000000,0.0000000,	0.0000000,6.0000000,0.0000000,0.0000000,0.0000000,0.0000000,	0.0000000,7.0000000,0.0000000,0.0000000,0.0000000,0.0000000,
chr2	Mir3091	68,7	179,992,308,179,992,000	CAST_SNP,CAST_SNP	0.0000000,0.0000000,	0.0000000,0.0000000,	0.0000000,0.0000000,	0.0000000,0.0000000,	0.0000000,0.0000000,	0.0000000,0.0000000,	0.0000000,0.0000000,	0.0000000,0.0000000,	0.0000000,0.0000000,	0.0000000,0.0000000,	17.0000000,0.0000000,	0.0000000,0.0000000,	0.0000000,0.0000000,	0.0000000,0.0000000,	0.0000000,0.0000000,	0.0000000,0.0000000,
chr2	Ppp4r1l-ps	1,667,648,167,425,770,000,000,000,000,000,000,000,000,000,000,000,000,000,000,000,000,000,000,000,000,000,000,000,000,000,000,000,000,000,000,000,000,000,000,000,000,000,000,000,000,000,000	173417681,173441350,173417674,173406723,173415128,173405685,173413364,173441833,173413358,173405930,173441697,173406427,173417626,173405656,173415379,173405647,173441028,173406022,173405250,173406016,173405629,173406521,173406646,173405621,173405999,173406507,173415170,173441761,173405862,173405092,173404962,173413406,173406492,173415022,173415025,173441745,173406613	CAST_SNP,CAST_SNP,CAST_SNP,CAST_SNP,CAST_SNP,CAST_SNP,CAST_SNP,CAST_SNP,CAST_SNP,129S1_SNP,CAST_SNP,129S1_SNP,CAST_SNP,CAST_SNP,CAST_SNP,CAST_SNP,CAST_SNP,CAST_SNP,CAST_SNP,CAST_SNP,CAST_SNP,CAST_SNP,CAST_SNP,CAST_SNP,CAST_SNP,CAST_SNP,CAST_SNP,CAST_SNP,CAST_SNP,CAST_SNP,CAST_SNP,CAST_SNP,CAST_SNP,129S1_SNP,CAST_SNP,CAST_SNP,CAST_SNP	0.0000000,0.0000000,0.0000000,0.0000000,0.0000000,0.0000000,0.0000000,0.0000000,0.0000000,0.0000000,0.0000000,0.0000000,0.0000000,0.0000000,0.0000000,0.0000000,0.0000000,0.0000000,0.0000000,0.0000000,0.0000000,0.0000000,0.0000000,0.0000000,0.0000000,0.0000000,0.0000000,0.0000000,0.0000000,0.0000000,0.0000000,0.0000000,0.0000000,0.0000000,0.0000000,0.0000000,0.0000000,	0.0000000,0.0000000,0.0000000,0.0000000,0.0000000,0.0000000,0.0000000,0.0000000,0.0000000,0.0000000,0.0000000,0.0000000,0.0000000,0.0000000,0.0000000,0.0000000,0.0000000,0.0000000,0.0000000,0.0000000,0.0000000,0.0000000,0.0000000,0.0000000,0.0000000,0.0000000,0.0000000,0.0000000,0.0000000,0.0000000,0.0000000,0.0000000,0.0000000,0.0000000,0.0000000,0.0000000,0.0000000,	0.0000000,0.0000000,0.0000000,0.0000000,0.0000000,0.0000000,0.0000000,0.0000000,0.0000000,0.0000000,0.0000000,0.0000000,0.0000000,0.0000000,0.0000000,0.0000000,0.0000000,0.0000000,0.0000000,0.0000000,0.0000000,0.0000000,0.0000000,0.0000000,0.0000000,0.0000000,0.0000000,0.0000000,0.0000000,0.0000000,0.0000000,0.0000000,0.0000000,0.0000000,0.0000000,0.0000000,0.0000000,	0.0000000,0.0000000,0.0000000,0.0000000,0.0000000,0.0000000,0.0000000,0.0000000,0.0000000,0.0000000,0.0000000,0.0000000,0.0000000,0.0000000,0.0000000,0.0000000,0.0000000,0.0000000,0.0000000,0.0000000,0.0000000,0.0000000,0.0000000,0.0000000,0.0000000,0.0000000,0.0000000,0.0000000,0.0000000,0.0000000,0.0000000,0.0000000,0.0000000,0.0000000,0.0000000,0.0000000,0.0000000,	0.0000000,0.0000000,0.0000000,0.0000000,0.0000000,0.0000000,0.0000000,0.0000000,0.0000000,0.0000000,0.0000000,0.0000000,0.0000000,0.0000000,0.0000000,0.0000000,0.0000000,0.0000000,0.0000000,0.0000000,0.0000000,0.0000000,0.0000000,0.0000000,0.0000000,0.0000000,0.0000000,0.0000000,0.0000000,0.0000000,0.0000000,0.0000000,0.0000000,0.0000000,0.0000000,0.0000000,0.0000000,	0.0000000,0.0000000,0.0000000,0.0000000,0.0000000,0.0000000,0.0000000,0.0000000,0.0000000,0.0000000,0.0000000,0.0000000,0.0000000,0.0000000,0.0000000,0.0000000,0.0000000,0.0000000,0.0000000,0.0000000,0.0000000,41.0000000,0.0000000,0.0000000,0.0000000,0.0000000,0.0000000,0.0000000,0.0000000,0.0000000,0.0000000,0.0000000,0.0000000,0.0000000,0.0000000,0.0000000,0.0000000,	0.0000000,0.0000000,0.0000000,0.0000000,0.0000000,0.0000000,0.0000000,0.0000000,0.0000000,0.0000000,0.0000000,4.0000000,0.0000000,0.0000000,0.0000000,0.0000000,0.0000000,0.0000000,0.0000000,0.0000000,0.0000000,3.0000000,2.0000000,0.0000000,0.0000000,5.0000000,0.0000000,0.0000000,0.0000000,0.0000000,0.0000000,0.0000000,7.0000000,0.0000000,0.0000000,0.0000000,2.0000000,	0.0000000,0.0000000,0.0000000,0.0000000,0.0000000,0.0000000,0.0000000,0.0000000,0.0000000,0.0000000,0.0000000,1834.0000000,0.0000000,0.0000000,0.0000000,0.0000000,0.0000000,0.0000000,0.0000000,0.0000000,0.0000000,2336.0000000,786.0000000,0.0000000,0.0000000,2378.0000000,0.0000000,0.0000000,0.0000000,0.0000000,0.0000000,0.0000000,2356.0000000,0.0000000,0.0000000,0.0000000,1561.0000000,	0.0000000,0.0000000,0.0000000,0.0000000,0.0000000,0.0000000,0.0000000,0.0000000,0.0000000,0.0000000,0.0000000,0.0000000,0.0000000,0.0000000,0.0000000,0.0000000,2.0000000,0.0000000,0.0000000,0.0000000,0.0000000,0.0000000,0.0000000,0.0000000,0.0000000,0.0000000,0.0000000,0.0000000,0.0000000,0.0000000,0.0000000,0.0000000,0.0000000,0.0000000,0.0000000,0.0000000,0.0000000,	0.0000000,0.0000000,0.0000000,0.0000000,0.0000000,0.0000000,0.0000000,0.0000000,0.0000000,0.0000000,0.0000000,0.0000000,0.0000000,0.0000000,0.0000000,0.0000000,0.0000000,0.0000000,0.0000000,0.0000000,0.0000000,0.0000000,0.0000000,0.0000000,0.0000000,0.0000000,0.0000000,0.0000000,0.0000000,0.0000000,0.0000000,2.0000000,0.0000000,0.0000000,0.0000000,0.0000000,0.0000000,	0.0000000,0.0000000,0.0000000,0.0000000,0.0000000,0.0000000,0.0000000,0.0000000,0.0000000,0.0000000,0.0000000,0.0000000,0.0000000,0.0000000,0.0000000,0.0000000,0.0000000,0.0000000,0.0000000,0.0000000,0.0000000,0.0000000,0.0000000,0.0000000,0.0000000,0.0000000,0.0000000,0.0000000,0.0000000,0.0000000,0.0000000,0.0000000,0.0000000,0.0000000,0.0000000,0.0000000,0.0000000,	0.0000000,0.0000000,0.0000000,0.0000000,0.0000000,0.0000000,0.0000000,0.0000000,0.0000000,0.0000000,0.0000000,0.0000000,0.0000000,0.0000000,0.0000000,0.0000000,0.0000000,0.0000000,0.0000000,0.0000000,0.0000000,0.0000000,0.0000000,0.0000000,0.0000000,0.0000000,0.0000000,0.0000000,0.0000000,0.0000000,0.0000000,0.0000000,0.0000000,0.0000000,0.0000000,0.0000000,0.0000000,	0.0000000,0.0000000,0.0000000,0.0000000,0.0000000,0.0000000,0.0000000,0.0000000,0.0000000,0.0000000,0.0000000,0.0000000,0.0000000,0.0000000,0.0000000,0.0000000,0.0000000,0.0000000,0.0000000,0.0000000,0.0000000,0.0000000,0.0000000,0.0000000,0.0000000,0.0000000,0.0000000,0.0000000,0.0000000,0.0000000,0.0000000,0.0000000,0.0000000,0.0000000,0.0000000,0.0000000,0.0000000,	0.0000000,0.0000000,0.0000000,0.0000000,0.0000000,0.0000000,0.0000000,0.0000000,0.0000000,0.0000000,0.0000000,0.0000000,0.0000000,0.0000000,0.0000000,0.0000000,13.0000000,0.0000000,0.0000000,0.0000000,0.0000000,0.0000000,0.0000000,0.0000000,0.0000000,0.0000000,0.0000000,0.0000000,0.0000000,0.0000000,0.0000000,0.0000000,0.0000000,0.0000000,0.0000000,0.0000000,0.0000000,	0.0000000,0.0000000,0.0000000,0.0000000,0.0000000,0.0000000,0.0000000,0.0000000,0.0000000,0.0000000,0.0000000,0.0000000,0.0000000,0.0000000,0.0000000,0.0000000,0.0000000,0.0000000,0.0000000,0.0000000,0.0000000,0.0000000,0.0000000,0.0000000,0.0000000,0.0000000,0.0000000,0.0000000,0.0000000,0.0000000,0.0000000,0.0000000,0.0000000,0.0000000,0.0000000,0.0000000,0.0000000,	0.0000000,0.0000000,0.0000000,0.0000000,0.0000000,0.0000000,6.0000000,0.0000000,7.0000000,0.0000000,0.0000000,0.0000000,0.0000000,0.0000000,0.0000000,0.0000000,0.0000000,0.0000000,0.0000000,0.0000000,0.0000000,1.0000000,0.0000000,0.0000000,0.0000000,1.0000000,0.0000000,0.0000000,0.0000000,0.0000000,0.0000000,0.0000000,1.0000000,0.0000000,0.0000000,0.0000000,1.0000000,
chr2	Snhg7	129,67,196,261,207,208,543	26,495,635,264,956,900,000,000,000,000,000,000,000,000,000,000,000,000,000	CAST_SNP,CAST_SNP,CAST_SNP,CAST_SNP,CAST_SNP,CAST_SNP,CAST_SNP	0.0000000,0.0000000,0.0000000,0.0000000,0.0000000,0.0000000,1.0000000,	0.0000000,0.0000000,0.0000000,0.0000000,0.0000000,0.0000000,0.0000000,	0.0000000,0.0000000,0.0000000,0.0000000,0.0000000,0.0000000,111.0000000,	0.0000000,0.0000000,0.0000000,0.0000000,0.0000000,0.0000000,0.0000000,	0.0000000,0.0000000,0.0000000,0.0000000,0.0000000,0.0000000,0.0000000,	0.0000000,0.0000000,0.0000000,0.0000000,0.0000000,0.0000000,1.0000000,	0.0000000,0.0000000,0.0000000,0.0000000,0.0000000,0.0000000,0.0000000,	0.0000000,0.0000000,0.0000000,0.0000000,0.0000000,0.0000000,0.0000000,	0.0000000,0.0000000,2.0000000,0.0000000,2.0000000,2.0000000,1.0000000,	0.0000000,0.0000000,0.0000000,0.0000000,0.0000000,0.0000000,42.0000000,	0.0000000,0.0000000,0.0000000,0.0000000,0.0000000,0.0000000,35.0000000,	0.0000000,0.0000000,0.0000000,0.0000000,0.0000000,0.0000000,1.0000000,	0.0000000,0.0000000,1.0000000,0.0000000,1.0000000,1.0000000,3.0000000,	2.0000000,0.0000000,0.0000000,0.0000000,0.0000000,0.0000000,5.0000000,	0.0000000,0.0000000,0.0000000,0.0000000,0.0000000,0.0000000,7.0000000,	0.0000000,0.0000000,0.0000000,0.0000000,0.0000000,0.0000000,0.0000000,
chr2	uc008iep.1	48,212,514,204,256,700,000,000,000,000,000	4,213,379,421,221,440,000,000,000,000,000,000,000,000,000,000,000,000,000,000,000,000,000,000	129S1_SNP,CAST_SNP,CAST_SNP,CAST_SNP,CAST_SNP,CAST_SNP,CAST_SNP,CAST_SNP,CAST_SNP,CAST_SNP	0.0000000,0.0000000,0.0000000,0.0000000,0.0000000,0.0000000,0.0000000,0.0000000,0.0000000,0.0000000,	0.0000000,0.0000000,0.0000000,0.0000000,0.0000000,0.0000000,0.0000000,0.0000000,0.0000000,0.0000000,	0.0000000,0.0000000,0.0000000,0.0000000,0.0000000,0.0000000,0.0000000,0.0000000,0.0000000,0.0000000,	0.0000000,0.0000000,0.0000000,0.0000000,0.0000000,0.0000000,0.0000000,0.0000000,0.0000000,0.0000000,	0.0000000,0.0000000,0.0000000,0.0000000,0.0000000,0.0000000,0.0000000,0.0000000,0.0000000,0.0000000,	0.0000000,0.0000000,0.0000000,0.0000000,0.0000000,0.0000000,0.0000000,0.0000000,0.0000000,0.0000000,	0.0000000,0.0000000,0.0000000,0.0000000,0.0000000,0.0000000,0.0000000,0.0000000,0.0000000,0.0000000,	0.0000000,0.0000000,0.0000000,0.0000000,0.0000000,0.0000000,0.0000000,0.0000000,0.0000000,0.0000000,	67.0000000,0.0000000,0.0000000,0.0000000,0.0000000,0.0000000,0.0000000,0.0000000,0.0000000,30.0000000,	0.0000000,0.0000000,0.0000000,0.0000000,0.0000000,0.0000000,0.0000000,0.0000000,0.0000000,0.0000000,	0.0000000,0.0000000,0.0000000,0.0000000,0.0000000,0.0000000,0.0000000,0.0000000,0.0000000,0.0000000,	0.0000000,0.0000000,0.0000000,0.0000000,0.0000000,0.0000000,0.0000000,0.0000000,0.0000000,0.0000000,	0.0000000,6.0000000,0.0000000,0.0000000,0.0000000,0.0000000,0.0000000,0.0000000,0.0000000,0.0000000,	0.0000000,0.0000000,0.0000000,0.0000000,0.0000000,0.0000000,0.0000000,0.0000000,0.0000000,0.0000000,	0.0000000,0.0000000,0.0000000,0.0000000,0.0000000,0.0000000,0.0000000,0.0000000,0.0000000,0.0000000,	0.0000000,0.0000000,0.0000000,0.0000000,0.0000000,0.0000000,0.0000000,0.0000000,0.0000000,0.0000000,
chr2	uc008ihj.1	21,451,875,228,111,000,000,000,000,000,000,000	983,639,898,361,289,000,000,000,000,000,000,000,000,000,000,000,000,000,000,000,000	CAST_SNP,CAST_SNP,CAST_SNP,CAST_SNP,CAST_SNP,CAST_SNP,CAST_SNP,CAST_SNP,CAST_SNP	0.0000000,0.0000000,0.0000000,0.0000000,0.0000000,0.0000000,0.0000000,0.0000000,0.0000000,	0.0000000,0.0000000,0.0000000,0.0000000,0.0000000,0.0000000,0.0000000,0.0000000,0.0000000,	0.0000000,0.0000000,0.0000000,0.0000000,0.0000000,0.0000000,0.0000000,0.0000000,0.0000000,	0.0000000,0.0000000,0.0000000,0.0000000,0.0000000,0.0000000,0.0000000,0.0000000,0.0000000,	0.0000000,0.0000000,0.0000000,0.0000000,0.0000000,0.0000000,0.0000000,0.0000000,0.0000000,	0.0000000,0.0000000,0.0000000,0.0000000,0.0000000,0.0000000,0.0000000,0.0000000,0.0000000,	0.0000000,0.0000000,0.0000000,0.0000000,0.0000000,0.0000000,0.0000000,0.0000000,0.0000000,	61.0000000,0.0000000,0.0000000,0.0000000,0.0000000,0.0000000,0.0000000,70.0000000,0.0000000,	0.0000000,0.0000000,0.0000000,0.0000000,0.0000000,0.0000000,0.0000000,0.0000000,0.0000000,	0.0000000,0.0000000,0.0000000,0.0000000,0.0000000,0.0000000,0.0000000,0.0000000,0.0000000,	0.0000000,0.0000000,0.0000000,0.0000000,0.0000000,0.0000000,0.0000000,0.0000000,0.0000000,	0.0000000,0.0000000,0.0000000,0.0000000,0.0000000,0.0000000,0.0000000,0.0000000,0.0000000,	0.0000000,0.0000000,0.0000000,0.0000000,0.0000000,0.0000000,0.0000000,0.0000000,0.0000000,	0.0000000,0.0000000,0.0000000,0.0000000,0.0000000,0.0000000,0.0000000,0.0000000,0.0000000,	0.0000000,0.0000000,0.0000000,0.0000000,0.0000000,0.0000000,0.0000000,0.0000000,0.0000000,	0.0000000,0.0000000,0.0000000,0.0000000,0.0000000,0.0000000,0.0000000,0.0000000,0.0000000,
chr2	uc008iko.1	9,121,543,426,523,580,000,000,000,000,000,000,000,000,000,000	14,629,361,146,287,300,000,000,000,000,000,000,000,000,000,000,000,000,000,000,000,000,000,000,000,000,000,000,000,000,000,000,000,000,000	CAST_SNP,CAST_SNP,CAST_SNP,CAST_SNP,CAST_SNP,CAST_SNP,CAST_SNP,CAST_SNP,CAST_SNP,CAST_SNP,CAST_SNP,CAST_SNP,CAST_SNP	0.0000000,0.0000000,0.0000000,0.0000000,0.0000000,0.0000000,0.0000000,0.0000000,0.0000000,0.0000000,0.0000000,0.0000000,0.0000000,	0.0000000,0.0000000,0.0000000,9.0000000,0.0000000,0.0000000,0.0000000,0.0000000,0.0000000,0.0000000,0.0000000,0.0000000,0.0000000,	0.0000000,0.0000000,0.0000000,7.0000000,237.0000000,0.0000000,0.0000000,0.0000000,0.0000000,0.0000000,0.0000000,0.0000000,0.0000000,	0.0000000,0.0000000,0.0000000,1.0000000,17.0000000,0.0000000,16.0000000,0.0000000,0.0000000,0.0000000,0.0000000,8.0000000,13.0000000,	0.0000000,0.0000000,0.0000000,0.0000000,0.0000000,0.0000000,0.0000000,0.0000000,0.0000000,0.0000000,0.0000000,0.0000000,0.0000000,	0.0000000,0.0000000,0.0000000,0.0000000,0.0000000,0.0000000,6.0000000,0.0000000,0.0000000,0.0000000,0.0000000,6.0000000,5.0000000,	0.0000000,0.0000000,0.0000000,0.0000000,0.0000000,0.0000000,0.0000000,0.0000000,0.0000000,0.0000000,0.0000000,0.0000000,0.0000000,	0.0000000,0.0000000,0.0000000,0.0000000,0.0000000,0.0000000,17.0000000,0.0000000,0.0000000,0.0000000,0.0000000,8.0000000,16.0000000,	0.0000000,0.0000000,0.0000000,0.0000000,0.0000000,0.0000000,2.0000000,0.0000000,0.0000000,0.0000000,0.0000000,2.0000000,1.0000000,	0.0000000,0.0000000,0.0000000,0.0000000,0.0000000,0.0000000,3.0000000,0.0000000,6.0000000,0.0000000,1.0000000,1.0000000,2.0000000,	0.0000000,0.0000000,0.0000000,0.0000000,0.0000000,0.0000000,0.0000000,0.0000000,0.0000000,0.0000000,0.0000000,0.0000000,0.0000000,	0.0000000,0.0000000,0.0000000,0.0000000,1.0000000,0.0000000,0.0000000,0.0000000,0.0000000,0.0000000,0.0000000,0.0000000,0.0000000,	0.0000000,0.0000000,0.0000000,0.0000000,0.0000000,0.0000000,0.0000000,0.0000000,0.0000000,0.0000000,0.0000000,0.0000000,0.0000000,	0.0000000,0.0000000,0.0000000,0.0000000,0.0000000,0.0000000,7.0000000,0.0000000,0.0000000,0.0000000,0.0000000,6.0000000,6.0000000,	0.0000000,0.0000000,0.0000000,0.0000000,2.0000000,0.0000000,0.0000000,0.0000000,0.0000000,0.0000000,0.0000000,0.0000000,0.0000000,	0.0000000,0.0000000,0.0000000,0.0000000,0.0000000,0.0000000,0.0000000,0.0000000,0.0000000,0.0000000,0.0000000,0.0000000,0.0000000,
chr2	uc008iqj.1	128,116,699,051,046,000,000,000,000,000,000,000,000,000,000,000,000,000,000,000,000,000,000,000,000,000,000,000,000,000,000,000	###############################################################################################################################################################################################################################################################	CAST_SNP,CAST_SNP,CAST_SNP,CAST_SNP,CAST_SNP,CAST_SNP,CAST_SNP,CAST_SNP,CAST_SNP,CAST_SNP,CAST_SNP,CAST_SNP,CAST_SNP,CAST_SNP,CAST_SNP,CAST_SNP,CAST_SNP,CAST_SNP,CAST_SNP,CAST_SNP,CAST_SNP,CAST_SNP,CAST_SNP,CAST_SNP,CAST_SNP,CAST_SNP	2.0000000,0.0000000,0.0000000,0.0000000,0.0000000,0.0000000,0.0000000,0.0000000,0.0000000,0.0000000,0.0000000,0.0000000,8.0000000,0.0000000,0.0000000,0.0000000,0.0000000,0.0000000,0.0000000,0.0000000,0.0000000,731.0000000,0.0000000,0.0000000,0.0000000,2.0000000,	2.0000000,0.0000000,0.0000000,0.0000000,0.0000000,0.0000000,0.0000000,0.0000000,0.0000000,0.0000000,0.0000000,0.0000000,0.0000000,0.0000000,0.0000000,0.0000000,0.0000000,0.0000000,0.0000000,0.0000000,0.0000000,10.0000000,0.0000000,0.0000000,0.0000000,2.0000000,	0.0000000,0.0000000,0.0000000,0.0000000,0.0000000,0.0000000,0.0000000,0.0000000,0.0000000,0.0000000,0.0000000,0.0000000,0.0000000,0.0000000,0.0000000,0.0000000,0.0000000,0.0000000,0.0000000,0.0000000,0.0000000,6.0000000,0.0000000,0.0000000,0.0000000,0.0000000,	3.0000000,0.0000000,0.0000000,0.0000000,0.0000000,0.0000000,0.0000000,0.0000000,0.0000000,0.0000000,0.0000000,0.0000000,0.0000000,0.0000000,0.0000000,0.0000000,0.0000000,0.0000000,0.0000000,0.0000000,0.0000000,0.0000000,0.0000000,0.0000000,0.0000000,3.0000000,	2.0000000,0.0000000,0.0000000,0.0000000,0.0000000,0.0000000,0.0000000,0.0000000,0.0000000,0.0000000,0.0000000,0.0000000,0.0000000,0.0000000,0.0000000,0.0000000,0.0000000,0.0000000,0.0000000,0.0000000,0.0000000,0.0000000,0.0000000,0.0000000,0.0000000,2.0000000,	1.0000000,0.0000000,0.0000000,0.0000000,0.0000000,0.0000000,0.0000000,0.0000000,0.0000000,0.0000000,0.0000000,0.0000000,0.0000000,0.0000000,0.0000000,0.0000000,0.0000000,0.0000000,0.0000000,0.0000000,0.0000000,0.0000000,0.0000000,0.0000000,0.0000000,1.0000000,	0.0000000,0.0000000,0.0000000,0.0000000,0.0000000,0.0000000,0.0000000,0.0000000,0.0000000,0.0000000,0.0000000,0.0000000,0.0000000,0.0000000,0.0000000,0.0000000,0.0000000,0.0000000,0.0000000,0.0000000,0.0000000,0.0000000,0.0000000,0.0000000,0.0000000,0.0000000,	0.0000000,0.0000000,0.0000000,0.0000000,0.0000000,0.0000000,0.0000000,0.0000000,0.0000000,0.0000000,0.0000000,0.0000000,0.0000000,0.0000000,0.0000000,0.0000000,0.0000000,0.0000000,0.0000000,0.0000000,0.0000000,0.0000000,0.0000000,0.0000000,0.0000000,0.0000000,	104.0000000,0.0000000,0.0000000,0.0000000,0.0000000,0.0000000,0.0000000,0.0000000,0.0000000,0.0000000,0.0000000,0.0000000,0.0000000,0.0000000,0.0000000,0.0000000,0.0000000,0.0000000,0.0000000,0.0000000,0.0000000,1.0000000,0.0000000,0.0000000,0.0000000,104.0000000,	7.0000000,0.0000000,0.0000000,0.0000000,0.0000000,0.0000000,0.0000000,0.0000000,0.0000000,0.0000000,0.0000000,1.0000000,0.0000000,0.0000000,0.0000000,0.0000000,0.0000000,0.0000000,0.0000000,0.0000000,0.0000000,0.0000000,0.0000000,0.0000000,0.0000000,7.0000000,	0.0000000,0.0000000,0.0000000,0.0000000,0.0000000,0.0000000,0.0000000,0.0000000,0.0000000,0.0000000,0.0000000,0.0000000,0.0000000,0.0000000,0.0000000,0.0000000,0.0000000,0.0000000,0.0000000,0.0000000,0.0000000,0.0000000,0.0000000,0.0000000,0.0000000,0.0000000,	0.0000000,0.0000000,2.0000000,0.0000000,0.0000000,0.0000000,0.0000000,0.0000000,0.0000000,0.0000000,0.0000000,1.0000000,0.0000000,0.0000000,0.0000000,0.0000000,0.0000000,0.0000000,0.0000000,0.0000000,0.0000000,0.0000000,0.0000000,0.0000000,0.0000000,0.0000000,	2.0000000,0.0000000,0.0000000,0.0000000,0.0000000,0.0000000,0.0000000,0.0000000,0.0000000,0.0000000,0.0000000,0.0000000,0.0000000,0.0000000,0.0000000,0.0000000,0.0000000,0.0000000,0.0000000,0.0000000,0.0000000,4.0000000,0.0000000,0.0000000,0.0000000,2.0000000,	10.0000000,0.0000000,0.0000000,0.0000000,0.0000000,0.0000000,0.0000000,0.0000000,0.0000000,0.0000000,1.0000000,0.0000000,0.0000000,0.0000000,0.0000000,0.0000000,0.0000000,0.0000000,0.0000000,0.0000000,0.0000000,0.0000000,0.0000000,0.0000000,0.0000000,10.0000000,	4.0000000,0.0000000,0.0000000,0.0000000,0.0000000,0.0000000,0.0000000,0.0000000,0.0000000,0.0000000,0.0000000,0.0000000,0.0000000,0.0000000,0.0000000,0.0000000,0.0000000,0.0000000,0.0000000,0.0000000,0.0000000,0.0000000,0.0000000,0.0000000,0.0000000,4.0000000,	0.0000000,1.0000000,0.0000000,0.0000000,0.0000000,0.0000000,0.0000000,0.0000000,0.0000000,0.0000000,5.0000000,0.0000000,0.0000000,0.0000000,0.0000000,0.0000000,0.0000000,1.0000000,0.0000000,0.0000000,0.0000000,0.0000000,1.0000000,0.0000000,0.0000000,0.0000000,
chr2	uc008jhl.1	11,381,735	3,298,999,732,989,400	CAST_SNP,CAST_SNP	1.0000000,3.0000000,	16.0000000,0.0000000,	3.0000000,11.0000000,	0.0000000,0.0000000,	1.0000000,11.0000000,	22.0000000,1.0000000,	0.0000000,0.0000000,	4.0000000,0.0000000,	9.0000000,0.0000000,	1.0000000,0.0000000,	1.0000000,0.0000000,	6.0000000,112.0000000,	10.0000000,1.0000000,	27.0000000,99.0000000,	3.0000000,21.0000000,	17.0000000,63.0000000,
chr2	uc008jqz.1	72,712,260	522,805,885,229,033,000,000,000	CAST_SNP,CAST_SNP,CAST_SNP	0.0000000,0.0000000,0.0000000,	0.0000000,0.0000000,0.0000000,	0.0000000,0.0000000,0.0000000,	0.0000000,0.0000000,0.0000000,	0.0000000,0.0000000,0.0000000,	0.0000000,0.0000000,0.0000000,	0.0000000,0.0000000,0.0000000,	0.0000000,0.0000000,0.0000000,	0.0000000,448.0000000,0.0000000,	0.0000000,0.0000000,0.0000000,	0.0000000,17.0000000,0.0000000,	0.0000000,0.0000000,0.0000000,	0.0000000,0.0000000,0.0000000,	2.0000000,0.0000000,0.0000000,	0.0000000,0.0000000,0.0000000,	0.0000000,0.0000000,0.0000000,
chr2	uc008jup.1	109,310,961,133,910,000,000,000,000,000	6,058,886,160,588,850,000,000,000,000,000,000,000,000,000,000,000,000,000,000,000,000	CAST_SNP,CAST_SNP,CAST_SNP,CAST_SNP,CAST_SNP,CAST_SNP,CAST_SNP,CAST_SNP	0.0000000,0.0000000,0.0000000,0.0000000,0.0000000,0.0000000,0.0000000,0.0000000,	0.0000000,0.0000000,0.0000000,0.0000000,0.0000000,0.0000000,0.0000000,0.0000000,	0.0000000,0.0000000,0.0000000,0.0000000,0.0000000,0.0000000,0.0000000,0.0000000,	0.0000000,0.0000000,0.0000000,0.0000000,0.0000000,0.0000000,0.0000000,0.0000000,	0.0000000,0.0000000,0.0000000,0.0000000,0.0000000,0.0000000,0.0000000,0.0000000,	0.0000000,0.0000000,0.0000000,0.0000000,0.0000000,0.0000000,0.0000000,0.0000000,	0.0000000,0.0000000,3.0000000,0.0000000,0.0000000,0.0000000,9.0000000,0.0000000,	0.0000000,0.0000000,0.0000000,0.0000000,0.0000000,0.0000000,0.0000000,0.0000000,	0.0000000,0.0000000,0.0000000,0.0000000,0.0000000,0.0000000,0.0000000,0.0000000,	0.0000000,0.0000000,0.0000000,0.0000000,0.0000000,0.0000000,0.0000000,0.0000000,	0.0000000,0.0000000,0.0000000,0.0000000,0.0000000,0.0000000,0.0000000,0.0000000,	0.0000000,0.0000000,0.0000000,0.0000000,0.0000000,0.0000000,0.0000000,0.0000000,	0.0000000,0.0000000,0.0000000,0.0000000,0.0000000,0.0000000,0.0000000,0.0000000,	0.0000000,0.0000000,0.0000000,0.0000000,0.0000000,0.0000000,0.0000000,0.0000000,	0.0000000,0.0000000,1.0000000,0.0000000,0.0000000,1.0000000,2.0000000,0.0000000,	0.0000000,0.0000000,0.0000000,0.0000000,0.0000000,0.0000000,0.0000000,0.0000000,
chr2	uc008kam.1	70,428,491,475,144,500,000,000,000,000,000,000,000,000,000,000,000,000,000,000,000,000,000,000,000	7,111,129,671,109,150,000,000,000,000,000,000,000,000,000,000,000,000,000,000,000,000,000,000,000,000,000,000,000,000,000,000,000,000,000,000,000,000,000,000,000,000,000,000,000,000,000,000,000,000,000,000,000,000	129S1_SNP,129S1_SNP,129S1_SNP,129S1_SNP,CAST_SNP,129S1_SNP,129S1_SNP,129S1_SNP,129S1_SNP,CAST_SNP,129S1_SNP,129S1_SNP,129S1_SNP,CAST_SNP,129S1_SNP,129S1_SNP,CAST_SNP,CAST_SNP,129S1_SNP,CAST_SNP	0.0000000,0.0000000,0.0000000,0.0000000,0.0000000,0.0000000,0.0000000,0.0000000,0.0000000,0.0000000,0.0000000,0.0000000,0.0000000,0.0000000,0.0000000,0.0000000,0.0000000,0.0000000,0.0000000,0.0000000,	0.0000000,0.0000000,0.0000000,0.0000000,0.0000000,0.0000000,0.0000000,0.0000000,0.0000000,0.0000000,0.0000000,0.0000000,0.0000000,0.0000000,0.0000000,0.0000000,0.0000000,0.0000000,0.0000000,0.0000000,	0.0000000,0.0000000,0.0000000,0.0000000,0.0000000,0.0000000,0.0000000,0.0000000,0.0000000,0.0000000,0.0000000,0.0000000,25.0000000,0.0000000,0.0000000,0.0000000,0.0000000,0.0000000,0.0000000,0.0000000,	0.0000000,0.0000000,0.0000000,0.0000000,0.0000000,0.0000000,0.0000000,0.0000000,0.0000000,0.0000000,0.0000000,0.0000000,0.0000000,0.0000000,0.0000000,0.0000000,0.0000000,0.0000000,0.0000000,0.0000000,	0.0000000,0.0000000,0.0000000,0.0000000,0.0000000,0.0000000,0.0000000,0.0000000,0.0000000,0.0000000,0.0000000,0.0000000,0.0000000,0.0000000,0.0000000,0.0000000,0.0000000,0.0000000,0.0000000,0.0000000,	0.0000000,0.0000000,0.0000000,0.0000000,0.0000000,0.0000000,0.0000000,0.0000000,0.0000000,0.0000000,0.0000000,0.0000000,0.0000000,0.0000000,0.0000000,0.0000000,0.0000000,0.0000000,0.0000000,0.0000000,	0.0000000,0.0000000,0.0000000,0.0000000,0.0000000,0.0000000,0.0000000,0.0000000,0.0000000,0.0000000,0.0000000,0.0000000,0.0000000,0.0000000,0.0000000,0.0000000,0.0000000,0.0000000,0.0000000,0.0000000,	0.0000000,0.0000000,0.0000000,0.0000000,0.0000000,0.0000000,0.0000000,0.0000000,0.0000000,0.0000000,0.0000000,0.0000000,0.0000000,0.0000000,0.0000000,0.0000000,0.0000000,0.0000000,0.0000000,0.0000000,	0.0000000,0.0000000,0.0000000,0.0000000,0.0000000,0.0000000,0.0000000,0.0000000,0.0000000,0.0000000,0.0000000,0.0000000,0.0000000,0.0000000,0.0000000,0.0000000,0.0000000,0.0000000,0.0000000,0.0000000,	0.0000000,0.0000000,0.0000000,0.0000000,0.0000000,0.0000000,0.0000000,0.0000000,0.0000000,0.0000000,0.0000000,0.0000000,9.0000000,0.0000000,0.0000000,0.0000000,0.0000000,0.0000000,0.0000000,0.0000000,	0.0000000,0.0000000,0.0000000,0.0000000,0.0000000,0.0000000,0.0000000,0.0000000,76.0000000,0.0000000,0.0000000,0.0000000,1.0000000,0.0000000,21.0000000,0.0000000,0.0000000,0.0000000,89.0000000,0.0000000,	0.0000000,0.0000000,0.0000000,0.0000000,0.0000000,0.0000000,0.0000000,0.0000000,0.0000000,0.0000000,0.0000000,0.0000000,133.0000000,0.0000000,0.0000000,0.0000000,0.0000000,0.0000000,0.0000000,0.0000000,	0.0000000,0.0000000,0.0000000,0.0000000,0.0000000,0.0000000,0.0000000,0.0000000,0.0000000,0.0000000,1.0000000,0.0000000,0.0000000,0.0000000,0.0000000,0.0000000,0.0000000,0.0000000,0.0000000,0.0000000,	0.0000000,1.0000000,0.0000000,0.0000000,0.0000000,0.0000000,0.0000000,3.0000000,1.0000000,0.0000000,3.0000000,3.0000000,0.0000000,0.0000000,0.0000000,0.0000000,0.0000000,0.0000000,0.0000000,0.0000000,	0.0000000,0.0000000,0.0000000,0.0000000,0.0000000,0.0000000,0.0000000,1.0000000,0.0000000,0.0000000,0.0000000,0.0000000,0.0000000,0.0000000,0.0000000,0.0000000,0.0000000,0.0000000,0.0000000,0.0000000,	0.0000000,1.0000000,0.0000000,0.0000000,0.0000000,0.0000000,0.0000000,0.0000000,2.0000000,0.0000000,20.0000000,0.0000000,2.0000000,2.0000000,0.0000000,0.0000000,0.0000000,0.0000000,0.0000000,0.0000000,
chr2	uc008kat.1	1312,1344,2688,1798,233,1868,2189,1364,2038,26,1887	7,135,390,071,353,860,000,000,000,000,000,000,000,000,000,000,000,000,000,000,000,000,000,000,000,000,000,000,000,000	CAST_SNP,CAST_SNP,CAST_SNP,CAST_SNP,CAST_SNP,CAST_SNP,CAST_SNP,CAST_SNP,CAST_SNP,CAST_SNP,CAST_SNP	0.0000000,0.0000000,0.0000000,0.0000000,0.0000000,0.0000000,0.0000000,0.0000000,0.0000000,0.0000000,0.0000000,	0.0000000,0.0000000,0.0000000,0.0000000,0.0000000,0.0000000,0.0000000,0.0000000,0.0000000,0.0000000,0.0000000,	0.0000000,0.0000000,0.0000000,0.0000000,0.0000000,0.0000000,0.0000000,0.0000000,0.0000000,0.0000000,0.0000000,	0.0000000,0.0000000,0.0000000,0.0000000,0.0000000,0.0000000,0.0000000,0.0000000,0.0000000,0.0000000,0.0000000,	0.0000000,0.0000000,0.0000000,0.0000000,0.0000000,0.0000000,0.0000000,0.0000000,0.0000000,0.0000000,0.0000000,	0.0000000,0.0000000,0.0000000,0.0000000,0.0000000,0.0000000,0.0000000,5.0000000,0.0000000,0.0000000,0.0000000,	0.0000000,0.0000000,0.0000000,0.0000000,0.0000000,0.0000000,0.0000000,0.0000000,0.0000000,0.0000000,0.0000000,	0.0000000,0.0000000,0.0000000,0.0000000,0.0000000,0.0000000,0.0000000,0.0000000,0.0000000,0.0000000,0.0000000,	0.0000000,0.0000000,0.0000000,0.0000000,0.0000000,0.0000000,0.0000000,0.0000000,0.0000000,0.0000000,0.0000000,	0.0000000,0.0000000,0.0000000,0.0000000,0.0000000,0.0000000,0.0000000,24.0000000,0.0000000,0.0000000,0.0000000,	0.0000000,0.0000000,0.0000000,0.0000000,0.0000000,0.0000000,0.0000000,0.0000000,0.0000000,0.0000000,0.0000000,	0.0000000,0.0000000,0.0000000,0.0000000,0.0000000,0.0000000,0.0000000,0.0000000,0.0000000,0.0000000,0.0000000,	0.0000000,0.0000000,0.0000000,0.0000000,0.0000000,0.0000000,0.0000000,1.0000000,0.0000000,0.0000000,0.0000000,	0.0000000,0.0000000,0.0000000,0.0000000,0.0000000,0.0000000,4.0000000,0.0000000,0.0000000,0.0000000,0.0000000,	0.0000000,0.0000000,0.0000000,0.0000000,0.0000000,0.0000000,0.0000000,0.0000000,0.0000000,0.0000000,0.0000000,	0.0000000,0.0000000,0.0000000,0.0000000,0.0000000,0.0000000,1.0000000,10.0000000,0.0000000,2.0000000,0.0000000,
chr2	uc008kbg.1	68,1196,12,221,201	7,169,488,871,696,030,000,000,000,000,000,000,000,000	129S1_SNP,CAST_SNP,129S1_SNP,CAST_SNP,129S1_SNP	0.0000000,485.0000000,0.0000000,0.0000000,0.0000000,	0.0000000,39.0000000,0.0000000,0.0000000,0.0000000,	0.0000000,12.0000000,0.0000000,4.0000000,4.0000000,	0.0000000,110.0000000,0.0000000,1.0000000,0.0000000,	0.0000000,0.0000000,0.0000000,0.0000000,0.0000000,	0.0000000,1.0000000,0.0000000,0.0000000,0.0000000,	0.0000000,0.0000000,0.0000000,0.0000000,0.0000000,	0.0000000,22.0000000,0.0000000,0.0000000,0.0000000,	13.0000000,69.0000000,0.0000000,23.0000000,25.0000000,	7.0000000,128.0000000,0.0000000,6.0000000,2.0000000,	24.0000000,39.0000000,0.0000000,64.0000000,78.0000000,	208.0000000,33.0000000,0.0000000,664.0000000,660.0000000,	0.0000000,11.0000000,0.0000000,4.0000000,0.0000000,	7.0000000,55.0000000,1.0000000,4.0000000,5.0000000,	0.0000000,13.0000000,0.0000000,6.0000000,5.0000000,	0.0000000,32.0000000,0.0000000,2.0000000,1.0000000,
chr2	uc008kbr.1	118,415,041,090,141,000,000,000,000,000,000,000,000,000,000	720,636,777,206,335,000,000,000,000,000,000,000,000,000,000,000,000,000,000,000,000,000,000,000,000,000,000,000,000,000,000,000	CAST_SNP,CAST_SNP,CAST_SNP,CAST_SNP,CAST_SNP,CAST_SNP,CAST_SNP,CAST_SNP,CAST_SNP,CAST_SNP,CAST_SNP,CAST_SNP	0.0000000,0.0000000,0.0000000,0.0000000,0.0000000,0.0000000,0.0000000,0.0000000,0.0000000,0.0000000,0.0000000,0.0000000,	0.0000000,7.0000000,0.0000000,0.0000000,199.0000000,0.0000000,0.0000000,0.0000000,70.0000000,75.0000000,0.0000000,0.0000000,	0.0000000,0.0000000,0.0000000,0.0000000,0.0000000,0.0000000,0.0000000,0.0000000,0.0000000,0.0000000,0.0000000,0.0000000,	0.0000000,0.0000000,0.0000000,0.0000000,10.0000000,0.0000000,0.0000000,0.0000000,0.0000000,0.0000000,0.0000000,0.0000000,	0.0000000,0.0000000,0.0000000,0.0000000,0.0000000,0.0000000,0.0000000,0.0000000,0.0000000,0.0000000,0.0000000,0.0000000,	0.0000000,0.0000000,0.0000000,0.0000000,0.0000000,0.0000000,0.0000000,0.0000000,0.0000000,0.0000000,0.0000000,0.0000000,	0.0000000,0.0000000,0.0000000,0.0000000,0.0000000,0.0000000,0.0000000,0.0000000,0.0000000,0.0000000,0.0000000,0.0000000,	0.0000000,0.0000000,0.0000000,0.0000000,0.0000000,0.0000000,0.0000000,0.0000000,0.0000000,0.0000000,0.0000000,0.0000000,	0.0000000,0.0000000,0.0000000,0.0000000,0.0000000,0.0000000,0.0000000,0.0000000,0.0000000,0.0000000,0.0000000,0.0000000,	0.0000000,0.0000000,0.0000000,0.0000000,1.0000000,0.0000000,0.0000000,0.0000000,0.0000000,0.0000000,0.0000000,0.0000000,	0.0000000,0.0000000,0.0000000,0.0000000,0.0000000,0.0000000,0.0000000,0.0000000,0.0000000,0.0000000,0.0000000,0.0000000,	0.0000000,0.0000000,0.0000000,0.0000000,0.0000000,0.0000000,0.0000000,0.0000000,0.0000000,0.0000000,0.0000000,0.0000000,	0.0000000,0.0000000,0.0000000,0.0000000,0.0000000,0.0000000,0.0000000,0.0000000,0.0000000,0.0000000,0.0000000,0.0000000,	0.0000000,4.0000000,0.0000000,3.0000000,0.0000000,3.0000000,0.0000000,0.0000000,0.0000000,0.0000000,0.0000000,0.0000000,	0.0000000,0.0000000,0.0000000,0.0000000,0.0000000,0.0000000,0.0000000,0.0000000,0.0000000,0.0000000,0.0000000,0.0000000,	0.0000000,0.0000000,0.0000000,0.0000000,0.0000000,0.0000000,0.0000000,0.0000000,0.0000000,0.0000000,0.0000000,0.0000000,
chr2	uc008kcf.1	600,132	7,282,631,172,831,650	CAST_SNP,CAST_SNP	0.0000000,0.0000000,	0.0000000,0.0000000,	0.0000000,0.0000000,	0.0000000,0.0000000,	0.0000000,0.0000000,	0.0000000,0.0000000,	0.0000000,0.0000000,	0.0000000,0.0000000,	0.0000000,0.0000000,	0.0000000,0.0000000,	0.0000000,0.0000000,	0.0000000,0.0000000,	0.0000000,0.0000000,	0.0000000,0.0000000,	0.0000000,0.0000000,	0.0000000,0.0000000,
chr2	uc008ljt.1	99,384,016,911,961,100,000,000,000,000,000,000,000,000	104,100,416,104,098,000,000,000,000,000,000,000,000,000,000,000,000,000,000,000,000,000,000,000,000,000,000,000,000,000,000,000,000,000,000,000	CAST_SNP,129S1_SNP,129S1_SNP,CAST_SNP,CAST_SNP,129S1_SNP,CAST_SNP,CAST_SNP,129S1_SNP,CAST_SNP,CAST_SNP,CAST_SNP	0.0000000,0.0000000,0.0000000,0.0000000,0.0000000,0.0000000,0.0000000,0.0000000,0.0000000,0.0000000,0.0000000,0.0000000,	0.0000000,0.0000000,0.0000000,0.0000000,0.0000000,0.0000000,0.0000000,0.0000000,0.0000000,0.0000000,0.0000000,0.0000000,	0.0000000,0.0000000,0.0000000,0.0000000,0.0000000,0.0000000,0.0000000,0.0000000,0.0000000,0.0000000,0.0000000,0.0000000,	0.0000000,0.0000000,0.0000000,0.0000000,0.0000000,0.0000000,0.0000000,0.0000000,0.0000000,0.0000000,0.0000000,0.0000000,	0.0000000,0.0000000,0.0000000,0.0000000,0.0000000,0.0000000,0.0000000,0.0000000,0.0000000,0.0000000,0.0000000,0.0000000,	0.0000000,0.0000000,0.0000000,0.0000000,0.0000000,0.0000000,0.0000000,0.0000000,0.0000000,0.0000000,0.0000000,0.0000000,	0.0000000,0.0000000,0.0000000,0.0000000,0.0000000,0.0000000,0.0000000,0.0000000,0.0000000,0.0000000,0.0000000,0.0000000,	0.0000000,0.0000000,0.0000000,0.0000000,0.0000000,0.0000000,0.0000000,0.0000000,0.0000000,0.0000000,0.0000000,0.0000000,	0.0000000,0.0000000,0.0000000,0.0000000,0.0000000,0.0000000,0.0000000,0.0000000,0.0000000,0.0000000,0.0000000,0.0000000,	0.0000000,0.0000000,1.0000000,0.0000000,0.0000000,0.0000000,0.0000000,0.0000000,0.0000000,0.0000000,0.0000000,0.0000000,	0.0000000,0.0000000,0.0000000,0.0000000,0.0000000,0.0000000,0.0000000,0.0000000,0.0000000,0.0000000,0.0000000,0.0000000,	0.0000000,0.0000000,23.0000000,0.0000000,0.0000000,0.0000000,0.0000000,0.0000000,0.0000000,0.0000000,0.0000000,0.0000000,	0.0000000,0.0000000,0.0000000,0.0000000,0.0000000,0.0000000,0.0000000,0.0000000,0.0000000,0.0000000,0.0000000,0.0000000,	0.0000000,0.0000000,0.0000000,0.0000000,0.0000000,0.0000000,0.0000000,0.0000000,0.0000000,0.0000000,0.0000000,0.0000000,	0.0000000,0.0000000,0.0000000,0.0000000,0.0000000,0.0000000,0.0000000,11.0000000,0.0000000,0.0000000,13.0000000,0.0000000,	0.0000000,0.0000000,0.0000000,0.0000000,0.0000000,0.0000000,0.0000000,1.0000000,0.0000000,0.0000000,5.0000000,0.0000000,
chr2	uc008llh.1	512,687	105,844,002,105,844,000	CAST_SNP,CAST_SNP	0.0000000,0.0000000,	0.0000000,0.0000000,	0.0000000,0.0000000,	0.0000000,0.0000000,	0.0000000,0.0000000,	0.0000000,0.0000000,	0.0000000,0.0000000,	0.0000000,0.0000000,	0.0000000,0.0000000,	0.0000000,0.0000000,	0.0000000,0.0000000,	0.0000000,0.0000000,	0.0000000,0.0000000,	0.0000000,0.0000000,	0.0000000,0.0000000,	0.0000000,0.0000000,
chr2	uc008lra.1	440,161,395,441,425	115,892,152,115,892,000,000,000,000,000,000,000,000,000,000	CAST_SNP,129S1_SNP,CAST_SNP,CAST_SNP,CAST_SNP	0.0000000,0.0000000,0.0000000,0.0000000,0.0000000,	0.0000000,0.0000000,0.0000000,0.0000000,0.0000000,	0.0000000,0.0000000,0.0000000,0.0000000,0.0000000,	0.0000000,0.0000000,0.0000000,0.0000000,0.0000000,	0.0000000,0.0000000,0.0000000,0.0000000,0.0000000,	0.0000000,0.0000000,0.0000000,0.0000000,0.0000000,	0.0000000,0.0000000,0.0000000,0.0000000,0.0000000,	0.0000000,0.0000000,0.0000000,0.0000000,0.0000000,	0.0000000,0.0000000,0.0000000,0.0000000,0.0000000,	0.0000000,0.0000000,3.0000000,0.0000000,0.0000000,	1.0000000,0.0000000,1.0000000,1.0000000,1.0000000,	294.0000000,0.0000000,168.0000000,299.0000000,210.0000000,	0.0000000,0.0000000,0.0000000,0.0000000,0.0000000,	0.0000000,0.0000000,0.0000000,0.0000000,0.0000000,	1.0000000,0.0000000,1.0000000,1.0000000,0.0000000,	0.0000000,1.0000000,0.0000000,0.0000000,0.0000000,
chr2	uc008lwr.1	422,621,794,902,211,000,000,000,000	120,539,810,120,530,000,000,000,000,000,000,000,000,000,000,000,000,000,000,000,000	129S1_SNP,CAST_SNP,129S1_SNP,129S1_SNP,129S1_SNP,129S1_SNP,CAST_SNP	0.0000000,0.0000000,0.0000000,0.0000000,0.0000000,0.0000000,0.0000000,	111.0000000,0.0000000,0.0000000,0.0000000,0.0000000,0.0000000,0.0000000,	0.0000000,0.0000000,0.0000000,0.0000000,0.0000000,10.0000000,0.0000000,	5.0000000,0.0000000,0.0000000,0.0000000,0.0000000,0.0000000,0.0000000,	0.0000000,3.0000000,0.0000000,0.0000000,0.0000000,0.0000000,0.0000000,	23.0000000,0.0000000,0.0000000,0.0000000,0.0000000,0.0000000,0.0000000,	3.0000000,200.0000000,0.0000000,306.0000000,0.0000000,0.0000000,37.0000000,	1407.0000000,0.0000000,0.0000000,0.0000000,0.0000000,0.0000000,4.0000000,	0.0000000,0.0000000,0.0000000,0.0000000,13.0000000,5.0000000,0.0000000,	4.0000000,26.0000000,0.0000000,22.0000000,0.0000000,3.0000000,0.0000000,	0.0000000,18.0000000,0.0000000,6.0000000,0.0000000,0.0000000,0.0000000,	0.0000000,59.0000000,0.0000000,19.0000000,0.0000000,1.0000000,40.0000000,	3.0000000,19.0000000,1.0000000,11.0000000,0.0000000,0.0000000,3.0000000,	0.0000000,63.0000000,0.0000000,65.0000000,0.0000000,0.0000000,9.0000000,	5.0000000,116.0000000,3.0000000,96.0000000,10.0000000,13.0000000,0.0000000,	31.0000000,52.0000000,0.0000000,30.0000000,0.0000000,0.0000000,25.0000000,
chr2	uc008mhh.1	80,455,159	128,996,512,128,996,000,000,000,000	129S1_SNP,CAST_SNP,CAST_SNP	0.0000000,0.0000000,0.0000000,	0.0000000,0.0000000,0.0000000,	0.0000000,0.0000000,0.0000000,	0.0000000,0.0000000,0.0000000,	0.0000000,0.0000000,0.0000000,	0.0000000,0.0000000,0.0000000,	0.0000000,0.0000000,0.0000000,	0.0000000,0.0000000,0.0000000,	0.0000000,0.0000000,0.0000000,	0.0000000,0.0000000,0.0000000,	0.0000000,0.0000000,18.0000000,	0.0000000,0.0000000,26.0000000,	0.0000000,0.0000000,0.0000000,	0.0000000,0.0000000,0.0000000,	0.0000000,0.0000000,0.0000000,	0.0000000,0.0000000,18.0000000,
chr2	uc008nvv.1	496,115,412,641,029,000,000,000,000,000,000,000,000,000,000,000,000,000,000	164,570,188,164,569,000,000,000,000,000,000,000,000,000,000,000,000,000,000,000,000,000,000,000,000,000,000,000,000,000,000,000,000,000,000,000,000,000,000,000,000,000,000,000,000,000,000,000	129S1_SNP,129S1_SNP,CAST_SNP,129S1_SNP,CAST_SNP,CAST_SNP,129S1_SNP,CAST_SNP,129S1_SNP,129S1_SNP,CAST_SNP,129S1_SNP,CAST_SNP,129S1_SNP,129S1_SNP,129S1_SNP	0.0000000,0.0000000,0.0000000,0.0000000,0.0000000,0.0000000,0.0000000,0.0000000,0.0000000,0.0000000,0.0000000,0.0000000,0.0000000,0.0000000,0.0000000,0.0000000,	0.0000000,0.0000000,0.0000000,0.0000000,0.0000000,0.0000000,0.0000000,0.0000000,0.0000000,0.0000000,185.0000000,0.0000000,176.0000000,0.0000000,0.0000000,0.0000000,	0.0000000,0.0000000,0.0000000,0.0000000,0.0000000,0.0000000,0.0000000,0.0000000,0.0000000,0.0000000,0.0000000,0.0000000,0.0000000,0.0000000,0.0000000,0.0000000,	0.0000000,0.0000000,0.0000000,0.0000000,0.0000000,0.0000000,0.0000000,0.0000000,0.0000000,0.0000000,0.0000000,0.0000000,0.0000000,0.0000000,0.0000000,0.0000000,	0.0000000,0.0000000,0.0000000,0.0000000,0.0000000,0.0000000,0.0000000,0.0000000,0.0000000,0.0000000,0.0000000,0.0000000,0.0000000,0.0000000,0.0000000,0.0000000,	0.0000000,0.0000000,0.0000000,0.0000000,0.0000000,0.0000000,0.0000000,0.0000000,0.0000000,0.0000000,0.0000000,0.0000000,0.0000000,0.0000000,0.0000000,0.0000000,	0.0000000,0.0000000,0.0000000,0.0000000,0.0000000,0.0000000,0.0000000,0.0000000,0.0000000,0.0000000,0.0000000,0.0000000,0.0000000,0.0000000,0.0000000,0.0000000,	0.0000000,0.0000000,0.0000000,0.0000000,0.0000000,0.0000000,0.0000000,0.0000000,0.0000000,0.0000000,0.0000000,0.0000000,0.0000000,0.0000000,0.0000000,0.0000000,	0.0000000,0.0000000,0.0000000,0.0000000,0.0000000,0.0000000,0.0000000,0.0000000,0.0000000,0.0000000,0.0000000,0.0000000,0.0000000,0.0000000,0.0000000,0.0000000,	0.0000000,0.0000000,0.0000000,0.0000000,0.0000000,0.0000000,0.0000000,0.0000000,0.0000000,0.0000000,0.0000000,0.0000000,0.0000000,0.0000000,0.0000000,0.0000000,	0.0000000,0.0000000,0.0000000,0.0000000,0.0000000,0.0000000,0.0000000,0.0000000,0.0000000,0.0000000,0.0000000,0.0000000,0.0000000,0.0000000,0.0000000,0.0000000,	0.0000000,0.0000000,0.0000000,0.0000000,0.0000000,0.0000000,0.0000000,0.0000000,0.0000000,0.0000000,0.0000000,0.0000000,0.0000000,0.0000000,0.0000000,0.0000000,	0.0000000,0.0000000,0.0000000,0.0000000,0.0000000,0.0000000,0.0000000,0.0000000,0.0000000,0.0000000,0.0000000,0.0000000,0.0000000,0.0000000,0.0000000,0.0000000,	0.0000000,0.0000000,0.0000000,0.0000000,0.0000000,0.0000000,0.0000000,0.0000000,0.0000000,0.0000000,0.0000000,0.0000000,0.0000000,0.0000000,0.0000000,0.0000000,	0.0000000,0.0000000,0.0000000,0.0000000,0.0000000,0.0000000,0.0000000,0.0000000,0.0000000,0.0000000,0.0000000,0.0000000,0.0000000,0.0000000,0.0000000,0.0000000,	0.0000000,0.0000000,0.0000000,0.0000000,0.0000000,0.0000000,0.0000000,0.0000000,0.0000000,0.0000000,0.0000000,0.0000000,0.0000000,0.0000000,0.0000000,0.0000000,
chr3	1110015O18Rik	737,613,263,427,972,000	481,411,248,139,884,000,000,000,000,000,000,000,000,000	CAST_SNP,CAST_SNP,CAST_SNP,CAST_SNP,CAST_SNP,CAST_SNP	0.0000000,0.0000000,0.0000000,0.0000000,0.0000000,0.0000000,	0.0000000,0.0000000,0.0000000,0.0000000,25.0000000,16.0000000,	0.0000000,0.0000000,0.0000000,0.0000000,0.0000000,0.0000000,	0.0000000,0.0000000,0.0000000,0.0000000,1.0000000,0.0000000,	0.0000000,0.0000000,0.0000000,0.0000000,0.0000000,0.0000000,	0.0000000,0.0000000,0.0000000,4.0000000,0.0000000,0.0000000,	0.0000000,0.0000000,0.0000000,0.0000000,0.0000000,0.0000000,	0.0000000,20.0000000,0.0000000,161.0000000,0.0000000,0.0000000,	0.0000000,0.0000000,0.0000000,0.0000000,0.0000000,0.0000000,	0.0000000,0.0000000,0.0000000,0.0000000,0.0000000,0.0000000,	0.0000000,0.0000000,0.0000000,0.0000000,0.0000000,0.0000000,	0.0000000,0.0000000,0.0000000,0.0000000,0.0000000,0.0000000,	0.0000000,0.0000000,0.0000000,0.0000000,0.0000000,0.0000000,	0.0000000,0.0000000,0.0000000,0.0000000,0.0000000,0.0000000,	0.0000000,0.0000000,0.0000000,0.0000000,0.0000000,0.0000000,	0.0000000,1.0000000,0.0000000,0.0000000,0.0000000,0.0000000,
chr3	2610316D01Rik	480,452,389,459,179,000,000,000,000,000	45,131,070,451,317,000,000,000,000,000,000,000,000,000,000,000,000,000,000,000,000,000,000,000,000,000,000	CAST_SNP,CAST_SNP,CAST_SNP,CAST_SNP,CAST_SNP,CAST_SNP,CAST_SNP,CAST_SNP,CAST_SNP,CAST_SNP	0.0000000,1.0000000,7.0000000,1.0000000,0.0000000,1.0000000,0.0000000,0.0000000,17.0000000,0.0000000,	1.0000000,0.0000000,0.0000000,0.0000000,0.0000000,0.0000000,1.0000000,0.0000000,0.0000000,1.0000000,	4.0000000,0.0000000,0.0000000,0.0000000,0.0000000,0.0000000,1.0000000,0.0000000,0.0000000,24.0000000,	0.0000000,0.0000000,0.0000000,0.0000000,2.0000000,0.0000000,0.0000000,2.0000000,0.0000000,0.0000000,	0.0000000,0.0000000,0.0000000,0.0000000,0.0000000,0.0000000,0.0000000,0.0000000,0.0000000,0.0000000,	0.0000000,0.0000000,0.0000000,0.0000000,0.0000000,0.0000000,0.0000000,0.0000000,0.0000000,0.0000000,	0.0000000,0.0000000,0.0000000,0.0000000,0.0000000,0.0000000,0.0000000,0.0000000,0.0000000,0.0000000,	0.0000000,0.0000000,0.0000000,0.0000000,0.0000000,0.0000000,0.0000000,0.0000000,0.0000000,0.0000000,	0.0000000,0.0000000,0.0000000,0.0000000,0.0000000,244.0000000,0.0000000,0.0000000,0.0000000,0.0000000,	341.0000000,347.0000000,303.0000000,352.0000000,0.0000000,0.0000000,352.0000000,0.0000000,104.0000000,316.0000000,	13.0000000,10.0000000,0.0000000,12.0000000,0.0000000,3.0000000,12.0000000,0.0000000,0.0000000,7.0000000,	0.0000000,0.0000000,0.0000000,0.0000000,0.0000000,0.0000000,0.0000000,0.0000000,1.0000000,0.0000000,	15.0000000,15.0000000,34.0000000,12.0000000,0.0000000,41.0000000,14.0000000,0.0000000,14.0000000,24.0000000,	1.0000000,0.0000000,3.0000000,0.0000000,0.0000000,19.0000000,1.0000000,0.0000000,4.0000000,17.0000000,	6.0000000,0.0000000,0.0000000,0.0000000,0.0000000,45.0000000,6.0000000,0.0000000,0.0000000,6.0000000,	1.0000000,0.0000000,0.0000000,0.0000000,0.0000000,2.0000000,0.0000000,0.0000000,0.0000000,2.0000000,
chr3	4632415L05Rik	384,129,261,646,379,1933,2190,783,3474,3828,2198,1176,1819,2796,3717,2672,2466,1443,2468,2422,1959,3868,3500,1839,3121,3890,435,2868,1977,2877,1730,4035,1477,1223,3861,1869,2001,1874,2005,2671,480,2786,739,614,1512,233,1004,239,2544,2161,2674,2803,2676,2038,2935,2552,1147,2684,383	19795254,19794999,19795131,19795516,19795249,19796803,19797060,19795653,19798344,19798698,19797068,19796046,19796689,19797666,19798587,19797542,19797336,19796313,19797338,19797292,19796829,19798738,19798370,19796709,19797991,19798760,19795305,19797738,19796847,19797747,19796600,19798905,19796347,19796093,19798731,19796739,19796871,19796744,19796875,19797541,19795350,19797656,19795609,19795484,197…	CAST_SNP,CAST_SNP,CAST_SNP,CAST_SNP,CAST_SNP,CAST_SNP,CAST_SNP,CAST_SNP,CAST_SNP,CAST_SNP,CAST_SNP,CAST_SNP,CAST_SNP,CAST_SNP,CAST_SNP,CAST_SNP,CAST_SNP,CAST_SNP,CAST_SNP,CAST_SNP,CAST_SNP,CAST_SNP,CAST_SNP,CAST_SNP,CAST_SNP,CAST_SNP,CAST_SNP,CAST_SNP,CAST_SNP,CAST_SNP,CAST_SNP,CAST_SNP,CAST_SNP,CAST_SNP,CAST_SNP,CAST_SNP,CAST_SNP,CAST_SNP,CAST_SNP,CAST_SNP,CAST_SNP,CAST_SNP,CAST_SNP,CAST_SNP,CAS…	0.0000000,0.0000000,0.0000000,0.0000000,0.0000000,0.0000000,0.0000000,0.0000000,0.0000000,0.0000000,0.0000000,0.0000000,2.0000000,0.0000000,0.0000000,0.0000000,0.0000000,0.0000000,0.0000000,0.0000000,0.0000000,0.0000000,0.0000000,2.0000000,0.0000000,0.0000000,0.0000000,0.0000000,0.0000000,0.0000000,0.0000000,0.0000000,0.0000000,0.0000000,0.0000000,2.0000000,0.0000000,2.0000000,0.0000000,0.0000000…	0.0000000,0.0000000,0.0000000,0.0000000,0.0000000,0.0000000,0.0000000,0.0000000,0.0000000,2.0000000,0.0000000,0.0000000,1.0000000,0.0000000,8.0000000,0.0000000,0.0000000,0.0000000,0.0000000,0.0000000,0.0000000,0.0000000,0.0000000,1.0000000,0.0000000,1.0000000,0.0000000,0.0000000,0.0000000,0.0000000,0.0000000,0.0000000,0.0000000,0.0000000,0.0000000,1.0000000,0.0000000,1.0000000,0.0000000,0.0000000…	0.0000000,0.0000000,0.0000000,0.0000000,0.0000000,0.0000000,0.0000000,0.0000000,0.0000000,0.0000000,0.0000000,0.0000000,1.0000000,0.0000000,0.0000000,0.0000000,0.0000000,0.0000000,0.0000000,0.0000000,0.0000000,0.0000000,0.0000000,0.0000000,0.0000000,0.0000000,0.0000000,0.0000000,0.0000000,0.0000000,0.0000000,0.0000000,0.0000000,0.0000000,0.0000000,0.0000000,0.0000000,0.0000000,0.0000000,0.0000000…	0.0000000,0.0000000,0.0000000,0.0000000,0.0000000,0.0000000,0.0000000,0.0000000,0.0000000,0.0000000,0.0000000,0.0000000,0.0000000,0.0000000,0.0000000,0.0000000,0.0000000,0.0000000,0.0000000,0.0000000,0.0000000,0.0000000,0.0000000,0.0000000,0.0000000,0.0000000,0.0000000,0.0000000,0.0000000,0.0000000,0.0000000,0.0000000,0.0000000,0.0000000,0.0000000,0.0000000,0.0000000,0.0000000,0.0000000,0.0000000…	0.0000000,0.0000000,0.0000000,0.0000000,0.0000000,0.0000000,0.0000000,0.0000000,0.0000000,0.0000000,0.0000000,0.0000000,0.0000000,0.0000000,0.0000000,0.0000000,0.0000000,0.0000000,0.0000000,0.0000000,0.0000000,0.0000000,0.0000000,0.0000000,0.0000000,0.0000000,0.0000000,0.0000000,0.0000000,0.0000000,0.0000000,0.0000000,0.0000000,0.0000000,0.0000000,0.0000000,0.0000000,0.0000000,0.0000000,0.0000000…	0.0000000,0.0000000,0.0000000,0.0000000,0.0000000,0.0000000,0.0000000,0.0000000,0.0000000,1.0000000,0.0000000,0.0000000,0.0000000,0.0000000,0.0000000,0.0000000,0.0000000,0.0000000,0.0000000,0.0000000,0.0000000,0.0000000,0.0000000,0.0000000,0.0000000,0.0000000,0.0000000,0.0000000,0.0000000,0.0000000,0.0000000,0.0000000,0.0000000,0.0000000,0.0000000,0.0000000,0.0000000,0.0000000,0.0000000,0.0000000…	0.0000000,0.0000000,0.0000000,0.0000000,0.0000000,0.0000000,0.0000000,0.0000000,0.0000000,0.0000000,0.0000000,0.0000000,0.0000000,0.0000000,0.0000000,0.0000000,0.0000000,0.0000000,0.0000000,0.0000000,0.0000000,0.0000000,0.0000000,0.0000000,0.0000000,0.0000000,0.0000000,0.0000000,0.0000000,0.0000000,0.0000000,0.0000000,0.0000000,0.0000000,0.0000000,0.0000000,0.0000000,0.0000000,0.0000000,0.0000000…	0.0000000,0.0000000,0.0000000,0.0000000,0.0000000,0.0000000,0.0000000,0.0000000,0.0000000,0.0000000,0.0000000,0.0000000,0.0000000,0.0000000,0.0000000,0.0000000,12.0000000,0.0000000,12.0000000,6.0000000,0.0000000,0.0000000,0.0000000,0.0000000,0.0000000,0.0000000,5.0000000,0.0000000,0.0000000,0.0000000,0.0000000,0.0000000,0.0000000,0.0000000,0.0000000,0.0000000,0.0000000,0.0000000,0.0000000,0.00000…	0.0000000,0.0000000,0.0000000,0.0000000,0.0000000,32.0000000,0.0000000,0.0000000,0.0000000,12.0000000,0.0000000,0.0000000,478.0000000,0.0000000,9.0000000,0.0000000,0.0000000,0.0000000,0.0000000,0.0000000,0.0000000,4.0000000,1.0000000,513.0000000,0.0000000,4.0000000,0.0000000,0.0000000,0.0000000,0.0000000,0.0000000,0.0000000,0.0000000,0.0000000,4.0000000,422.0000000,0.0000000,380.0000000,0.0000000…	0.0000000,0.0000000,0.0000000,0.0000000,0.0000000,0.0000000,13.0000000,0.0000000,0.0000000,1588.0000000,23.0000000,0.0000000,0.0000000,0.0000000,21.0000000,0.0000000,0.0000000,0.0000000,0.0000000,0.0000000,0.0000000,1880.0000000,0.0000000,0.0000000,0.0000000,1005.0000000,0.0000000,0.0000000,0.0000000,0.0000000,0.0000000,0.0000000,0.0000000,0.0000000,1884.0000000,0.0000000,0.0000000,0.0000000,0.00…	0.0000000,0.0000000,0.0000000,0.0000000,0.0000000,0.0000000,0.0000000,0.0000000,0.0000000,0.0000000,0.0000000,0.0000000,34.0000000,0.0000000,0.0000000,0.0000000,0.0000000,0.0000000,0.0000000,0.0000000,0.0000000,0.0000000,0.0000000,21.0000000,0.0000000,0.0000000,0.0000000,0.0000000,0.0000000,0.0000000,7.0000000,0.0000000,0.0000000,2.0000000,0.0000000,11.0000000,0.0000000,10.0000000,0.0000000,0.000…	0.0000000,0.0000000,0.0000000,0.0000000,0.0000000,0.0000000,0.0000000,0.0000000,0.0000000,0.0000000,3.0000000,0.0000000,0.0000000,0.0000000,18.0000000,0.0000000,0.0000000,0.0000000,0.0000000,0.0000000,0.0000000,1.0000000,0.0000000,0.0000000,0.0000000,1.0000000,0.0000000,0.0000000,0.0000000,0.0000000,0.0000000,0.0000000,0.0000000,0.0000000,0.0000000,0.0000000,0.0000000,0.0000000,0.0000000,0.000000…	0.0000000,0.0000000,0.0000000,3.0000000,0.0000000,0.0000000,0.0000000,1.0000000,0.0000000,92.0000000,0.0000000,0.0000000,0.0000000,0.0000000,1.0000000,0.0000000,0.0000000,0.0000000,0.0000000,0.0000000,0.0000000,166.0000000,0.0000000,0.0000000,0.0000000,115.0000000,2.0000000,0.0000000,0.0000000,0.0000000,0.0000000,0.0000000,0.0000000,0.0000000,168.0000000,0.0000000,0.0000000,0.0000000,0.0000000,0.…	0.0000000,0.0000000,0.0000000,0.0000000,0.0000000,0.0000000,0.0000000,0.0000000,0.0000000,82.0000000,0.0000000,0.0000000,0.0000000,0.0000000,72.0000000,0.0000000,0.0000000,0.0000000,0.0000000,0.0000000,0.0000000,68.0000000,0.0000000,0.0000000,0.0000000,33.0000000,0.0000000,1.0000000,0.0000000,1.0000000,0.0000000,0.0000000,0.0000000,0.0000000,73.0000000,0.0000000,0.0000000,0.0000000,0.0000000,0.00…	0.0000000,0.0000000,0.0000000,0.0000000,0.0000000,0.0000000,0.0000000,2.0000000,0.0000000,2.0000000,0.0000000,0.0000000,27.0000000,0.0000000,0.0000000,0.0000000,0.0000000,0.0000000,0.0000000,0.0000000,0.0000000,0.0000000,0.0000000,24.0000000,1.0000000,0.0000000,0.0000000,0.0000000,0.0000000,0.0000000,21.0000000,0.0000000,0.0000000,0.0000000,0.0000000,10.0000000,0.0000000,10.0000000,0.0000000,0.00…	0.0000000,0.0000000,0.0000000,0.0000000,0.0000000,0.0000000,0.0000000,0.0000000,0.0000000,1.0000000,0.0000000,0.0000000,3.0000000,1.0000000,2.0000000,0.0000000,0.0000000,0.0000000,0.0000000,0.0000000,0.0000000,2.0000000,0.0000000,3.0000000,0.0000000,1.0000000,0.0000000,0.0000000,0.0000000,0.0000000,0.0000000,0.0000000,0.0000000,0.0000000,2.0000000,2.0000000,0.0000000,2.0000000,0.0000000,0.0000000…
chr3	4921511C10Rik	28	79016868	CAST_SNP	0.0000000,	0.0000000,	0.0000000,	0.0000000,	0.0000000,	0.0000000,	0.0000000,	0.0000000,	0.0000000,	0.0000000,	0.0000000,	0.0000000,	0.0000000,	0.0000000,	0.0000000,	0.0000000,
chr3	4930429B21Rik	1563,97,923,1540,1249,393,1098,1281,1645,1709,305,146,1593,571,989	322,659,733,226,450,000,000,000,000,000,000,000,000,000,000,000,000,000,000,000,000,000,000,000,000,000,000,000,000,000,000,000,000,000,000,000,000,000,000,000	CAST_SNP,CAST_SNP,CAST_SNP,CAST_SNP,CAST_SNP,CAST_SNP,CAST_SNP,CAST_SNP,CAST_SNP,CAST_SNP,CAST_SNP,CAST_SNP,CAST_SNP,CAST_SNP,CAST_SNP	0.0000000,0.0000000,0.0000000,0.0000000,0.0000000,0.0000000,0.0000000,0.0000000,0.0000000,0.0000000,0.0000000,0.0000000,0.0000000,0.0000000,0.0000000,	0.0000000,0.0000000,0.0000000,0.0000000,0.0000000,0.0000000,0.0000000,0.0000000,0.0000000,0.0000000,0.0000000,0.0000000,0.0000000,0.0000000,0.0000000,	0.0000000,0.0000000,0.0000000,0.0000000,0.0000000,0.0000000,0.0000000,0.0000000,0.0000000,0.0000000,0.0000000,0.0000000,0.0000000,0.0000000,0.0000000,	0.0000000,0.0000000,0.0000000,0.0000000,0.0000000,0.0000000,0.0000000,0.0000000,0.0000000,0.0000000,0.0000000,0.0000000,0.0000000,0.0000000,0.0000000,	0.0000000,0.0000000,0.0000000,0.0000000,0.0000000,0.0000000,0.0000000,0.0000000,3246.0000000,2593.0000000,0.0000000,0.0000000,778.0000000,0.0000000,0.0000000,	0.0000000,0.0000000,0.0000000,0.0000000,0.0000000,0.0000000,0.0000000,0.0000000,4.0000000,0.0000000,0.0000000,0.0000000,0.0000000,0.0000000,0.0000000,	0.0000000,0.0000000,0.0000000,0.0000000,0.0000000,0.0000000,0.0000000,0.0000000,1.0000000,72.0000000,0.0000000,0.0000000,1.0000000,0.0000000,0.0000000,	0.0000000,0.0000000,0.0000000,0.0000000,0.0000000,0.0000000,0.0000000,0.0000000,0.0000000,0.0000000,0.0000000,0.0000000,0.0000000,0.0000000,0.0000000,	0.0000000,0.0000000,0.0000000,0.0000000,0.0000000,0.0000000,0.0000000,0.0000000,0.0000000,0.0000000,0.0000000,0.0000000,0.0000000,0.0000000,0.0000000,	0.0000000,0.0000000,0.0000000,0.0000000,0.0000000,0.0000000,0.0000000,0.0000000,0.0000000,0.0000000,0.0000000,0.0000000,0.0000000,0.0000000,0.0000000,	0.0000000,0.0000000,0.0000000,0.0000000,0.0000000,0.0000000,0.0000000,0.0000000,0.0000000,0.0000000,0.0000000,0.0000000,0.0000000,0.0000000,0.0000000,	0.0000000,0.0000000,0.0000000,0.0000000,0.0000000,0.0000000,0.0000000,0.0000000,0.0000000,0.0000000,0.0000000,0.0000000,0.0000000,0.0000000,0.0000000,	0.0000000,0.0000000,0.0000000,0.0000000,0.0000000,0.0000000,0.0000000,0.0000000,0.0000000,0.0000000,0.0000000,0.0000000,0.0000000,0.0000000,0.0000000,	0.0000000,0.0000000,0.0000000,0.0000000,0.0000000,0.0000000,0.0000000,0.0000000,6.0000000,13.0000000,0.0000000,0.0000000,2.0000000,0.0000000,0.0000000,	0.0000000,0.0000000,0.0000000,0.0000000,0.0000000,0.0000000,0.0000000,0.0000000,0.0000000,0.0000000,0.0000000,0.0000000,0.0000000,0.0000000,0.0000000,	5.0000000,0.0000000,0.0000000,5.0000000,0.0000000,0.0000000,0.0000000,0.0000000,0.0000000,0.0000000,0.0000000,0.0000000,0.0000000,0.0000000,0.0000000,
chr3	4930570G19Rik	64,029,472,316,372,700,000,000,000,000,000,000,000,000,000,000,000,000,000,000,000,000,000,000,000,000,000,000,000,000,000,000,000	156222844,156212033,156212664,156210672,156211380,156212399,156213800,156212005,156214050,156210779,156211871,156212888,156213524,156211857,156214155,156212609,156211968,156224500,156212465,156223006,156209951,156214851,156213080,156212819,156209809,156210564	129S1_SNP,CAST_SNP,129S1_SNP,CAST_SNP,129S1_SNP,129S1_SNP,CAST_SNP,129S1_SNP,129S1_SNP,CAST_SNP,129S1_SNP,129S1_SNP,129S1_SNP,CAST_SNP,CAST_SNP,CAST_SNP,129S1_SNP,CAST_SNP,CAST_SNP,CAST_SNP,CAST_SNP,CAST_SNP,CAST_SNP,129S1_SNP,CAST_SNP,CAST_SNP	1.0000000,0.0000000,0.0000000,0.0000000,0.0000000,0.0000000,0.0000000,0.0000000,0.0000000,0.0000000,0.0000000,0.0000000,0.0000000,0.0000000,0.0000000,0.0000000,0.0000000,0.0000000,0.0000000,0.0000000,0.0000000,0.0000000,0.0000000,0.0000000,0.0000000,0.0000000,	0.0000000,0.0000000,0.0000000,0.0000000,0.0000000,0.0000000,2.0000000,0.0000000,0.0000000,0.0000000,0.0000000,1.0000000,0.0000000,0.0000000,0.0000000,0.0000000,0.0000000,0.0000000,0.0000000,1.0000000,0.0000000,0.0000000,0.0000000,0.0000000,0.0000000,0.0000000,	0.0000000,0.0000000,0.0000000,0.0000000,0.0000000,0.0000000,0.0000000,0.0000000,0.0000000,0.0000000,0.0000000,0.0000000,0.0000000,0.0000000,0.0000000,0.0000000,0.0000000,0.0000000,0.0000000,0.0000000,0.0000000,0.0000000,0.0000000,0.0000000,0.0000000,0.0000000,	0.0000000,0.0000000,0.0000000,0.0000000,0.0000000,1.0000000,0.0000000,0.0000000,0.0000000,0.0000000,0.0000000,0.0000000,0.0000000,0.0000000,0.0000000,0.0000000,0.0000000,0.0000000,0.0000000,0.0000000,0.0000000,0.0000000,0.0000000,0.0000000,0.0000000,0.0000000,	0.0000000,0.0000000,0.0000000,0.0000000,0.0000000,0.0000000,0.0000000,0.0000000,0.0000000,0.0000000,0.0000000,0.0000000,0.0000000,0.0000000,0.0000000,0.0000000,0.0000000,0.0000000,0.0000000,0.0000000,0.0000000,0.0000000,0.0000000,0.0000000,0.0000000,0.0000000,	0.0000000,0.0000000,0.0000000,0.0000000,0.0000000,0.0000000,0.0000000,0.0000000,0.0000000,0.0000000,0.0000000,0.0000000,0.0000000,0.0000000,0.0000000,0.0000000,0.0000000,0.0000000,0.0000000,0.0000000,0.0000000,0.0000000,0.0000000,0.0000000,0.0000000,0.0000000,	0.0000000,0.0000000,0.0000000,0.0000000,0.0000000,0.0000000,0.0000000,0.0000000,0.0000000,0.0000000,0.0000000,0.0000000,0.0000000,0.0000000,0.0000000,0.0000000,0.0000000,0.0000000,0.0000000,0.0000000,0.0000000,0.0000000,0.0000000,0.0000000,0.0000000,0.0000000,	0.0000000,0.0000000,0.0000000,0.0000000,0.0000000,2.0000000,0.0000000,0.0000000,0.0000000,0.0000000,0.0000000,0.0000000,0.0000000,0.0000000,0.0000000,0.0000000,0.0000000,0.0000000,0.0000000,0.0000000,0.0000000,0.0000000,0.0000000,0.0000000,0.0000000,0.0000000,	0.0000000,0.0000000,0.0000000,0.0000000,0.0000000,0.0000000,0.0000000,0.0000000,0.0000000,0.0000000,0.0000000,0.0000000,0.0000000,0.0000000,0.0000000,0.0000000,0.0000000,0.0000000,0.0000000,0.0000000,0.0000000,0.0000000,0.0000000,0.0000000,0.0000000,0.0000000,	263.0000000,0.0000000,0.0000000,0.0000000,0.0000000,0.0000000,0.0000000,0.0000000,0.0000000,0.0000000,0.0000000,9.0000000,0.0000000,0.0000000,0.0000000,0.0000000,0.0000000,0.0000000,0.0000000,6.0000000,14.0000000,0.0000000,0.0000000,0.0000000,0.0000000,0.0000000,	0.0000000,0.0000000,0.0000000,0.0000000,0.0000000,0.0000000,0.0000000,0.0000000,0.0000000,0.0000000,0.0000000,0.0000000,0.0000000,0.0000000,0.0000000,0.0000000,0.0000000,0.0000000,0.0000000,0.0000000,0.0000000,0.0000000,0.0000000,0.0000000,0.0000000,0.0000000,	9.0000000,0.0000000,0.0000000,0.0000000,0.0000000,0.0000000,0.0000000,0.0000000,0.0000000,0.0000000,0.0000000,0.0000000,0.0000000,0.0000000,0.0000000,0.0000000,0.0000000,0.0000000,0.0000000,0.0000000,0.0000000,0.0000000,0.0000000,0.0000000,0.0000000,0.0000000,	0.0000000,13.0000000,0.0000000,0.0000000,0.0000000,0.0000000,0.0000000,7.0000000,0.0000000,0.0000000,0.0000000,0.0000000,0.0000000,0.0000000,0.0000000,0.0000000,2.0000000,0.0000000,0.0000000,0.0000000,0.0000000,0.0000000,0.0000000,0.0000000,0.0000000,0.0000000,	0.0000000,0.0000000,0.0000000,0.0000000,0.0000000,0.0000000,2.0000000,0.0000000,0.0000000,0.0000000,0.0000000,0.0000000,0.0000000,0.0000000,0.0000000,0.0000000,0.0000000,0.0000000,0.0000000,0.0000000,0.0000000,0.0000000,0.0000000,0.0000000,0.0000000,0.0000000,	0.0000000,1.0000000,0.0000000,0.0000000,0.0000000,0.0000000,1.0000000,0.0000000,0.0000000,0.0000000,0.0000000,0.0000000,0.0000000,0.0000000,0.0000000,0.0000000,0.0000000,0.0000000,0.0000000,0.0000000,0.0000000,0.0000000,0.0000000,0.0000000,2.0000000,0.0000000,	0.0000000,0.0000000,0.0000000,0.0000000,0.0000000,1.0000000,5.0000000,0.0000000,0.0000000,0.0000000,0.0000000,0.0000000,1.0000000,0.0000000,0.0000000,0.0000000,0.0000000,0.0000000,0.0000000,0.0000000,0.0000000,0.0000000,0.0000000,0.0000000,0.0000000,0.0000000,
chr3	4930577N17Rik	13,461,401,230,143,200,000	510,820,285,108,082,000,000,000,000,000,000,000,000,000,000,000	CAST_SNP,CAST_SNP,CAST_SNP,129S1_SNP,CAST_SNP,CAST_SNP	0.0000000,0.0000000,0.0000000,0.0000000,0.0000000,0.0000000,	233.0000000,0.0000000,0.0000000,0.0000000,0.0000000,0.0000000,	0.0000000,0.0000000,0.0000000,0.0000000,0.0000000,0.0000000,	5.0000000,0.0000000,0.0000000,0.0000000,0.0000000,0.0000000,	0.0000000,0.0000000,0.0000000,0.0000000,0.0000000,0.0000000,	0.0000000,0.0000000,0.0000000,0.0000000,0.0000000,0.0000000,	0.0000000,0.0000000,0.0000000,0.0000000,0.0000000,0.0000000,	0.0000000,0.0000000,0.0000000,0.0000000,0.0000000,0.0000000,	7.0000000,0.0000000,77.0000000,0.0000000,0.0000000,0.0000000,	0.0000000,0.0000000,0.0000000,0.0000000,0.0000000,0.0000000,	0.0000000,0.0000000,2.0000000,0.0000000,0.0000000,0.0000000,	0.0000000,0.0000000,0.0000000,0.0000000,0.0000000,0.0000000,	0.0000000,0.0000000,0.0000000,0.0000000,0.0000000,0.0000000,	0.0000000,0.0000000,0.0000000,0.0000000,0.0000000,0.0000000,	0.0000000,0.0000000,0.0000000,0.0000000,0.0000000,0.0000000,	0.0000000,0.0000000,0.0000000,0.0000000,0.0000000,0.0000000,
chr3	4933431E20Rik	240,197,134,934,553,000,000,000,000,000,000,000,000,000,000,000,000,000,000,000,000,000,000,000,000	107,694,775,107,696,000,000,000,000,000,000,000,000,000,000,000,000,000,000,000,000,000,000,000,000,000,000,000,000,000,000,000,000,000,000,000,000,000,000,000,000,000,000,000,000,000,000,000,000,000,000,000,000,000,000,000,000,000,000,000,000,000,000	CAST_SNP,CAST_SNP,CAST_SNP,CAST_SNP,CAST_SNP,CAST_SNP,CAST_SNP,CAST_SNP,CAST_SNP,CAST_SNP,CAST_SNP,CAST_SNP,CAST_SNP,CAST_SNP,CAST_SNP,CAST_SNP,CAST_SNP,CAST_SNP,CAST_SNP,CAST_SNP,CAST_SNP	0.0000000,0.0000000,0.0000000,0.0000000,0.0000000,0.0000000,0.0000000,0.0000000,0.0000000,0.0000000,0.0000000,0.0000000,0.0000000,0.0000000,2.0000000,0.0000000,0.0000000,15.0000000,0.0000000,0.0000000,0.0000000,	7.0000000,0.0000000,0.0000000,0.0000000,0.0000000,0.0000000,0.0000000,0.0000000,0.0000000,2.0000000,0.0000000,0.0000000,0.0000000,0.0000000,0.0000000,0.0000000,5.0000000,0.0000000,0.0000000,0.0000000,0.0000000,	0.0000000,0.0000000,0.0000000,0.0000000,0.0000000,0.0000000,0.0000000,0.0000000,0.0000000,0.0000000,0.0000000,0.0000000,0.0000000,0.0000000,0.0000000,0.0000000,0.0000000,0.0000000,0.0000000,0.0000000,0.0000000,	3.0000000,0.0000000,0.0000000,0.0000000,0.0000000,0.0000000,0.0000000,0.0000000,0.0000000,0.0000000,0.0000000,0.0000000,0.0000000,0.0000000,0.0000000,0.0000000,0.0000000,0.0000000,0.0000000,0.0000000,0.0000000,	0.0000000,0.0000000,0.0000000,0.0000000,0.0000000,0.0000000,0.0000000,0.0000000,0.0000000,0.0000000,0.0000000,0.0000000,0.0000000,14.0000000,0.0000000,0.0000000,0.0000000,0.0000000,0.0000000,0.0000000,0.0000000,	41.0000000,0.0000000,0.0000000,0.0000000,0.0000000,0.0000000,0.0000000,0.0000000,0.0000000,10.0000000,2.0000000,0.0000000,0.0000000,80.0000000,0.0000000,0.0000000,45.0000000,0.0000000,0.0000000,0.0000000,0.0000000,	0.0000000,0.0000000,0.0000000,0.0000000,0.0000000,0.0000000,0.0000000,0.0000000,0.0000000,0.0000000,0.0000000,0.0000000,0.0000000,0.0000000,0.0000000,0.0000000,0.0000000,0.0000000,0.0000000,0.0000000,0.0000000,	0.0000000,0.0000000,0.0000000,0.0000000,0.0000000,0.0000000,0.0000000,0.0000000,0.0000000,0.0000000,0.0000000,0.0000000,0.0000000,5.0000000,0.0000000,0.0000000,0.0000000,0.0000000,0.0000000,0.0000000,0.0000000,	0.0000000,16.0000000,0.0000000,0.0000000,7.0000000,15.0000000,0.0000000,9.0000000,0.0000000,0.0000000,11.0000000,0.0000000,4.0000000,5.0000000,3.0000000,4.0000000,0.0000000,0.0000000,0.0000000,0.0000000,0.0000000,	0.0000000,0.0000000,0.0000000,0.0000000,0.0000000,138.0000000,0.0000000,148.0000000,0.0000000,0.0000000,0.0000000,0.0000000,174.0000000,11.0000000,0.0000000,139.0000000,0.0000000,0.0000000,0.0000000,0.0000000,0.0000000,	0.0000000,0.0000000,0.0000000,0.0000000,0.0000000,0.0000000,0.0000000,0.0000000,0.0000000,0.0000000,0.0000000,0.0000000,0.0000000,0.0000000,0.0000000,0.0000000,0.0000000,0.0000000,0.0000000,0.0000000,0.0000000,	0.0000000,0.0000000,0.0000000,0.0000000,0.0000000,0.0000000,0.0000000,0.0000000,0.0000000,0.0000000,0.0000000,0.0000000,3.0000000,1.0000000,0.0000000,0.0000000,0.0000000,0.0000000,0.0000000,0.0000000,0.0000000,	3.0000000,0.0000000,0.0000000,0.0000000,0.0000000,3.0000000,0.0000000,0.0000000,0.0000000,0.0000000,2.0000000,0.0000000,0.0000000,24.0000000,0.0000000,0.0000000,8.0000000,0.0000000,0.0000000,0.0000000,0.0000000,	0.0000000,0.0000000,0.0000000,0.0000000,0.0000000,3.0000000,0.0000000,2.0000000,0.0000000,0.0000000,0.0000000,0.0000000,0.0000000,9.0000000,0.0000000,2.0000000,4.0000000,0.0000000,0.0000000,0.0000000,0.0000000,	0.0000000,0.0000000,0.0000000,0.0000000,0.0000000,0.0000000,0.0000000,0.0000000,0.0000000,0.0000000,0.0000000,0.0000000,0.0000000,2.0000000,0.0000000,0.0000000,0.0000000,0.0000000,0.0000000,0.0000000,0.0000000,	0.0000000,0.0000000,0.0000000,0.0000000,0.0000000,0.0000000,0.0000000,0.0000000,0.0000000,0.0000000,0.0000000,0.0000000,0.0000000,1.0000000,0.0000000,0.0000000,0.0000000,0.0000000,0.0000000,0.0000000,0.0000000,
chr3	5830417I10Rik	80,696,209,717,661,600,000,000,000,000,000,000,000,000,000,000,000,000,000,000,000,000,000,000,000,000,000,000,000,000,000	8,863,151,288,629,650,000,000,000,000,000,000,000,000,000,000,000,000,000,000,000,000,000,000,000,000,000,000,000,000,000,000,000,000,000,000,000,000,000,000,000,000,000,000,000,000,000,000,000,000,000,000,000,000,000,000,000,000,000,000,000,000	CAST_SNP,CAST_SNP,CAST_SNP,CAST_SNP,CAST_SNP,CAST_SNP,CAST_SNP,CAST_SNP,CAST_SNP,CAST_SNP,CAST_SNP,CAST_SNP,CAST_SNP,CAST_SNP,CAST_SNP,CAST_SNP,CAST_SNP,CAST_SNP,CAST_SNP,CAST_SNP,CAST_SNP,CAST_SNP,CAST_SNP	0.0000000,0.0000000,0.0000000,0.0000000,0.0000000,0.0000000,2.0000000,0.0000000,0.0000000,0.0000000,0.0000000,1.0000000,0.0000000,4.0000000,0.0000000,0.0000000,0.0000000,0.0000000,0.0000000,0.0000000,0.0000000,0.0000000,0.0000000,	0.0000000,0.0000000,0.0000000,0.0000000,0.0000000,2.0000000,0.0000000,0.0000000,3.0000000,0.0000000,36.0000000,0.0000000,22.0000000,0.0000000,0.0000000,0.0000000,0.0000000,0.0000000,0.0000000,0.0000000,95.0000000,169.0000000,0.0000000,	0.0000000,0.0000000,0.0000000,0.0000000,0.0000000,0.0000000,0.0000000,0.0000000,0.0000000,0.0000000,0.0000000,0.0000000,0.0000000,0.0000000,0.0000000,0.0000000,0.0000000,0.0000000,0.0000000,0.0000000,0.0000000,0.0000000,0.0000000,	1.0000000,65.0000000,0.0000000,42.0000000,0.0000000,0.0000000,3.0000000,0.0000000,8.0000000,0.0000000,73.0000000,0.0000000,0.0000000,4.0000000,43.0000000,0.0000000,0.0000000,19.0000000,0.0000000,0.0000000,81.0000000,55.0000000,0.0000000,	0.0000000,0.0000000,0.0000000,0.0000000,0.0000000,0.0000000,2.0000000,0.0000000,0.0000000,0.0000000,2.0000000,0.0000000,0.0000000,1.0000000,0.0000000,0.0000000,0.0000000,0.0000000,0.0000000,0.0000000,0.0000000,1.0000000,0.0000000,	0.0000000,0.0000000,0.0000000,0.0000000,0.0000000,0.0000000,0.0000000,0.0000000,0.0000000,0.0000000,0.0000000,0.0000000,0.0000000,0.0000000,0.0000000,0.0000000,0.0000000,0.0000000,0.0000000,0.0000000,0.0000000,0.0000000,0.0000000,	0.0000000,0.0000000,0.0000000,0.0000000,0.0000000,0.0000000,0.0000000,0.0000000,0.0000000,0.0000000,0.0000000,0.0000000,0.0000000,0.0000000,0.0000000,0.0000000,0.0000000,0.0000000,0.0000000,0.0000000,0.0000000,0.0000000,0.0000000,	0.0000000,0.0000000,0.0000000,0.0000000,0.0000000,0.0000000,0.0000000,0.0000000,0.0000000,0.0000000,0.0000000,0.0000000,0.0000000,0.0000000,0.0000000,0.0000000,0.0000000,0.0000000,0.0000000,0.0000000,0.0000000,0.0000000,0.0000000,	0.0000000,0.0000000,0.0000000,1.0000000,0.0000000,2.0000000,5.0000000,0.0000000,0.0000000,0.0000000,3.0000000,7.0000000,0.0000000,6.0000000,0.0000000,0.0000000,0.0000000,15.0000000,0.0000000,0.0000000,1.0000000,0.0000000,0.0000000,	0.0000000,0.0000000,0.0000000,0.0000000,2.0000000,0.0000000,0.0000000,0.0000000,0.0000000,0.0000000,0.0000000,0.0000000,0.0000000,0.0000000,0.0000000,0.0000000,0.0000000,0.0000000,0.0000000,0.0000000,0.0000000,0.0000000,0.0000000,	0.0000000,0.0000000,0.0000000,0.0000000,0.0000000,0.0000000,1.0000000,0.0000000,8.0000000,0.0000000,30.0000000,0.0000000,0.0000000,1.0000000,0.0000000,0.0000000,0.0000000,3.0000000,0.0000000,0.0000000,34.0000000,30.0000000,0.0000000,	0.0000000,0.0000000,0.0000000,0.0000000,33.0000000,0.0000000,13.0000000,0.0000000,0.0000000,0.0000000,83.0000000,0.0000000,0.0000000,0.0000000,0.0000000,0.0000000,0.0000000,15.0000000,0.0000000,0.0000000,92.0000000,74.0000000,0.0000000,	0.0000000,0.0000000,0.0000000,0.0000000,0.0000000,3.0000000,1.0000000,1.0000000,0.0000000,1.0000000,5.0000000,0.0000000,1.0000000,1.0000000,0.0000000,0.0000000,1.0000000,3.0000000,0.0000000,0.0000000,4.0000000,10.0000000,0.0000000,	0.0000000,0.0000000,0.0000000,0.0000000,0.0000000,3.0000000,12.0000000,0.0000000,0.0000000,0.0000000,3.0000000,9.0000000,6.0000000,17.0000000,0.0000000,0.0000000,0.0000000,10.0000000,0.0000000,0.0000000,4.0000000,6.0000000,0.0000000,	0.0000000,0.0000000,0.0000000,0.0000000,0.0000000,0.0000000,1.0000000,0.0000000,7.0000000,0.0000000,92.0000000,0.0000000,0.0000000,1.0000000,0.0000000,0.0000000,12.0000000,8.0000000,3.0000000,0.0000000,91.0000000,63.0000000,0.0000000,	2.0000000,0.0000000,4.0000000,0.0000000,0.0000000,0.0000000,2.0000000,2.0000000,1.0000000,2.0000000,18.0000000,3.0000000,0.0000000,5.0000000,0.0000000,2.0000000,0.0000000,16.0000000,0.0000000,0.0000000,34.0000000,57.0000000,4.0000000,
chr3	A130049A11Rik	1,929,988	103,770,310,103,771,000	CAST_SNP,129S1_SNP	0.0000000,1.0000000,	0.0000000,0.0000000,	0.0000000,57.0000000,	0.0000000,0.0000000,	0.0000000,0.0000000,	0.0000000,0.0000000,	0.0000000,0.0000000,	0.0000000,0.0000000,	0.0000000,0.0000000,	0.0000000,25.0000000,	0.0000000,0.0000000,	0.0000000,0.0000000,	0.0000000,2.0000000,	0.0000000,0.0000000,	0.0000000,0.0000000,	0.0000000,0.0000000,
chr3	bartel:linc570	14,757,809,421,359,100,000,000,000	4,814,228,480,068,940,000,000,000,000,000,000,000,000,000,000,000	CAST_SNP,CAST_SNP,CAST_SNP,CAST_SNP,CAST_SNP,CAST_SNP,CAST_SNP	0.0000000,0.0000000,0.0000000,0.0000000,0.0000000,0.0000000,0.0000000,	16.0000000,0.0000000,0.0000000,0.0000000,0.0000000,0.0000000,25.0000000,	0.0000000,0.0000000,0.0000000,0.0000000,0.0000000,0.0000000,0.0000000,	0.0000000,0.0000000,0.0000000,0.0000000,0.0000000,0.0000000,1.0000000,	0.0000000,0.0000000,0.0000000,0.0000000,0.0000000,0.0000000,0.0000000,	0.0000000,0.0000000,15.0000000,0.0000000,0.0000000,4.0000000,0.0000000,	0.0000000,0.0000000,0.0000000,0.0000000,0.0000000,0.0000000,0.0000000,	0.0000000,0.0000000,332.0000000,0.0000000,20.0000000,161.0000000,0.0000000,	0.0000000,0.0000000,0.0000000,0.0000000,0.0000000,0.0000000,0.0000000,	0.0000000,0.0000000,0.0000000,0.0000000,0.0000000,0.0000000,0.0000000,	0.0000000,0.0000000,5.0000000,0.0000000,0.0000000,0.0000000,0.0000000,	0.0000000,0.0000000,0.0000000,0.0000000,0.0000000,0.0000000,0.0000000,	0.0000000,0.0000000,0.0000000,0.0000000,0.0000000,0.0000000,0.0000000,	0.0000000,0.0000000,0.0000000,0.0000000,0.0000000,0.0000000,0.0000000,	0.0000000,0.0000000,0.0000000,0.0000000,0.0000000,0.0000000,0.0000000,	0.0000000,0.0000000,0.0000000,0.0000000,1.0000000,0.0000000,0.0000000,
chr3	C030034L19Rik	10,302,024,234,817,700,000,000,000,000,000	94,117,979,412,791,900,000,000,000,000,000,000,000,000,000,000,000,000,000	CAST_SNP,CAST_SNP,CAST_SNP,CAST_SNP,CAST_SNP,CAST_SNP,CAST_SNP,CAST_SNP	0.0000000,0.0000000,0.0000000,0.0000000,0.0000000,0.0000000,0.0000000,0.0000000,	0.0000000,0.0000000,0.0000000,0.0000000,2.0000000,0.0000000,0.0000000,0.0000000,	0.0000000,0.0000000,0.0000000,0.0000000,0.0000000,0.0000000,0.0000000,0.0000000,	0.0000000,0.0000000,0.0000000,152.0000000,153.0000000,0.0000000,0.0000000,0.0000000,	0.0000000,0.0000000,0.0000000,0.0000000,0.0000000,0.0000000,0.0000000,0.0000000,	0.0000000,0.0000000,1.0000000,0.0000000,0.0000000,0.0000000,0.0000000,0.0000000,	0.0000000,0.0000000,0.0000000,0.0000000,0.0000000,0.0000000,0.0000000,0.0000000,	0.0000000,0.0000000,0.0000000,0.0000000,0.0000000,0.0000000,0.0000000,0.0000000,	0.0000000,0.0000000,0.0000000,0.0000000,0.0000000,0.0000000,3.0000000,0.0000000,	0.0000000,0.0000000,1.0000000,0.0000000,0.0000000,0.0000000,0.0000000,0.0000000,	0.0000000,0.0000000,0.0000000,0.0000000,0.0000000,0.0000000,0.0000000,0.0000000,	0.0000000,0.0000000,0.0000000,0.0000000,0.0000000,0.0000000,0.0000000,0.0000000,	0.0000000,0.0000000,0.0000000,0.0000000,0.0000000,0.0000000,0.0000000,0.0000000,	0.0000000,1.0000000,0.0000000,0.0000000,0.0000000,0.0000000,6.0000000,0.0000000,	0.0000000,0.0000000,0.0000000,0.0000000,0.0000000,0.0000000,0.0000000,0.0000000,	0.0000000,3.0000000,0.0000000,0.0000000,0.0000000,1.0000000,1.0000000,0.0000000,
chr3	Gm19710	292,527	8,980,319,589,805,130	CAST_SNP,CAST_SNP	0.0000000,0.0000000,	0.0000000,0.0000000,	0.0000000,0.0000000,	0.0000000,0.0000000,	0.0000000,0.0000000,	0.0000000,0.0000000,	0.0000000,0.0000000,	0.0000000,0.0000000,	26.0000000,1.0000000,	0.0000000,0.0000000,	0.0000000,0.0000000,	0.0000000,0.0000000,	0.0000000,0.0000000,	0.0000000,0.0000000,	0.0000000,0.0000000,	0.0000000,12.0000000,
chr3	Gm9833	135,714,231,653,146,000,000,000	100,922,581,009,232,000,000,000,000,000,000,000,000,000,000,000	129S1_SNP,CAST_SNP,CAST_SNP,CAST_SNP,CAST_SNP,CAST_SNP	0.0000000,0.0000000,0.0000000,0.0000000,0.0000000,0.0000000,	0.0000000,0.0000000,0.0000000,0.0000000,0.0000000,0.0000000,	0.0000000,0.0000000,0.0000000,0.0000000,0.0000000,0.0000000,	0.0000000,0.0000000,0.0000000,0.0000000,0.0000000,0.0000000,	0.0000000,0.0000000,0.0000000,0.0000000,0.0000000,0.0000000,	0.0000000,0.0000000,0.0000000,0.0000000,0.0000000,0.0000000,	0.0000000,0.0000000,0.0000000,0.0000000,0.0000000,0.0000000,	0.0000000,0.0000000,0.0000000,0.0000000,0.0000000,0.0000000,	0.0000000,0.0000000,0.0000000,0.0000000,0.0000000,0.0000000,	0.0000000,0.0000000,0.0000000,0.0000000,0.0000000,0.0000000,	0.0000000,0.0000000,0.0000000,0.0000000,0.0000000,0.0000000,	0.0000000,0.0000000,0.0000000,0.0000000,0.0000000,0.0000000,	0.0000000,0.0000000,0.0000000,0.0000000,0.0000000,0.0000000,	0.0000000,0.0000000,0.0000000,0.0000000,0.0000000,0.0000000,	0.0000000,0.0000000,0.0000000,0.0000000,0.0000000,0.0000000,	0.0000000,0.0000000,0.0000000,0.0000000,0.0000000,0.0000000,
chr3	Snhg8	97,411,625,40,428,113,114,115,568,89,27,220	123,211,157,123,210,000,000,000,000,000,000,000,000,000,000,000,000,000,000,000,000,000,000,000,000,000,000,000,000,000,000,000,000,000,000,000	CAST_SNP,CAST_SNP,CAST_SNP,CAST_SNP,CAST_SNP,CAST_SNP,CAST_SNP,CAST_SNP,CAST_SNP,CAST_SNP,CAST_SNP,CAST_SNP	0.0000000,0.0000000,0.0000000,0.0000000,0.0000000,0.0000000,0.0000000,0.0000000,0.0000000,0.0000000,0.0000000,0.0000000,	0.0000000,0.0000000,0.0000000,0.0000000,0.0000000,0.0000000,0.0000000,0.0000000,0.0000000,0.0000000,0.0000000,1.0000000,	0.0000000,0.0000000,0.0000000,0.0000000,0.0000000,0.0000000,0.0000000,0.0000000,0.0000000,0.0000000,0.0000000,0.0000000,	0.0000000,0.0000000,0.0000000,0.0000000,0.0000000,0.0000000,0.0000000,0.0000000,0.0000000,0.0000000,0.0000000,0.0000000,	0.0000000,0.0000000,0.0000000,0.0000000,0.0000000,0.0000000,0.0000000,0.0000000,0.0000000,0.0000000,0.0000000,0.0000000,	0.0000000,0.0000000,0.0000000,0.0000000,0.0000000,0.0000000,0.0000000,0.0000000,0.0000000,0.0000000,0.0000000,0.0000000,	0.0000000,0.0000000,0.0000000,0.0000000,0.0000000,0.0000000,0.0000000,0.0000000,0.0000000,0.0000000,0.0000000,0.0000000,	0.0000000,0.0000000,0.0000000,0.0000000,0.0000000,0.0000000,0.0000000,0.0000000,0.0000000,0.0000000,0.0000000,0.0000000,	0.0000000,0.0000000,0.0000000,0.0000000,0.0000000,0.0000000,0.0000000,0.0000000,0.0000000,0.0000000,0.0000000,1.0000000,	56.0000000,0.0000000,0.0000000,0.0000000,0.0000000,120.0000000,124.0000000,134.0000000,0.0000000,34.0000000,0.0000000,445.0000000,	0.0000000,0.0000000,0.0000000,0.0000000,0.0000000,0.0000000,0.0000000,0.0000000,0.0000000,0.0000000,0.0000000,0.0000000,	0.0000000,0.0000000,0.0000000,0.0000000,0.0000000,1.0000000,1.0000000,2.0000000,0.0000000,0.0000000,0.0000000,118.0000000,	4.0000000,0.0000000,0.0000000,3.0000000,0.0000000,5.0000000,5.0000000,5.0000000,0.0000000,5.0000000,3.0000000,73.0000000,	2.0000000,0.0000000,0.0000000,0.0000000,0.0000000,2.0000000,2.0000000,2.0000000,0.0000000,2.0000000,0.0000000,31.0000000,	0.0000000,0.0000000,0.0000000,0.0000000,0.0000000,0.0000000,0.0000000,0.0000000,0.0000000,0.0000000,0.0000000,1.0000000,	0.0000000,0.0000000,0.0000000,0.0000000,0.0000000,0.0000000,0.0000000,0.0000000,0.0000000,0.0000000,0.0000000,9.0000000,
chr3	Sox2ot	6,402,696,193,210,440,000,000,000,000,000,000,000,000,000,000,000,000,000,000,000,000,000,000,000,000,000,000,000,000,000,000,000,000,000,000,000,000	34552198,34576637,34575873,34574985,34576395,34575500,34575246,34575248,34574865,34575001,34574880,34576421,34537328,34575785,34537336,34574641,34576590,34576577,34575938,34574788,34576709,34575819,34575822,34576708,34576212,34576213,34576473,34537379,34576478,34576625	CAST_SNP,CAST_SNP,CAST_SNP,CAST_SNP,CAST_SNP,CAST_SNP,CAST_SNP,CAST_SNP,CAST_SNP,CAST_SNP,CAST_SNP,CAST_SNP,CAST_SNP,CAST_SNP,CAST_SNP,CAST_SNP,CAST_SNP,CAST_SNP,CAST_SNP,CAST_SNP,CAST_SNP,CAST_SNP,CAST_SNP,CAST_SNP,CAST_SNP,CAST_SNP,CAST_SNP,CAST_SNP,CAST_SNP,CAST_SNP	0.0000000,0.0000000,0.0000000,0.0000000,0.0000000,0.0000000,0.0000000,0.0000000,0.0000000,0.0000000,0.0000000,0.0000000,0.0000000,0.0000000,0.0000000,0.0000000,0.0000000,0.0000000,0.0000000,0.0000000,0.0000000,0.0000000,0.0000000,0.0000000,0.0000000,0.0000000,0.0000000,0.0000000,0.0000000,0.0000000,	0.0000000,0.0000000,0.0000000,0.0000000,0.0000000,0.0000000,0.0000000,0.0000000,0.0000000,0.0000000,0.0000000,0.0000000,0.0000000,0.0000000,0.0000000,0.0000000,0.0000000,0.0000000,0.0000000,0.0000000,0.0000000,0.0000000,0.0000000,0.0000000,0.0000000,0.0000000,0.0000000,0.0000000,0.0000000,0.0000000,	0.0000000,0.0000000,0.0000000,0.0000000,0.0000000,0.0000000,0.0000000,0.0000000,0.0000000,0.0000000,0.0000000,0.0000000,0.0000000,0.0000000,0.0000000,0.0000000,0.0000000,0.0000000,0.0000000,0.0000000,0.0000000,0.0000000,0.0000000,0.0000000,0.0000000,0.0000000,0.0000000,0.0000000,0.0000000,0.0000000,	0.0000000,0.0000000,0.0000000,0.0000000,0.0000000,0.0000000,0.0000000,0.0000000,0.0000000,0.0000000,0.0000000,0.0000000,0.0000000,0.0000000,0.0000000,0.0000000,0.0000000,0.0000000,0.0000000,0.0000000,0.0000000,0.0000000,0.0000000,0.0000000,0.0000000,0.0000000,0.0000000,0.0000000,0.0000000,0.0000000,	0.0000000,0.0000000,0.0000000,0.0000000,0.0000000,0.0000000,0.0000000,0.0000000,0.0000000,0.0000000,0.0000000,0.0000000,0.0000000,0.0000000,0.0000000,0.0000000,0.0000000,0.0000000,0.0000000,0.0000000,0.0000000,0.0000000,0.0000000,0.0000000,0.0000000,0.0000000,0.0000000,0.0000000,0.0000000,0.0000000,	0.0000000,0.0000000,0.0000000,0.0000000,0.0000000,1.0000000,0.0000000,0.0000000,0.0000000,0.0000000,0.0000000,0.0000000,0.0000000,0.0000000,0.0000000,0.0000000,0.0000000,0.0000000,0.0000000,0.0000000,0.0000000,0.0000000,0.0000000,0.0000000,0.0000000,0.0000000,0.0000000,0.0000000,0.0000000,0.0000000,	0.0000000,0.0000000,0.0000000,0.0000000,0.0000000,0.0000000,0.0000000,0.0000000,0.0000000,0.0000000,0.0000000,0.0000000,0.0000000,0.0000000,0.0000000,0.0000000,0.0000000,0.0000000,0.0000000,0.0000000,0.0000000,0.0000000,0.0000000,0.0000000,0.0000000,0.0000000,0.0000000,0.0000000,0.0000000,0.0000000,	0.0000000,0.0000000,0.0000000,0.0000000,0.0000000,0.0000000,0.0000000,0.0000000,0.0000000,0.0000000,0.0000000,0.0000000,0.0000000,0.0000000,0.0000000,0.0000000,0.0000000,0.0000000,0.0000000,0.0000000,0.0000000,0.0000000,0.0000000,0.0000000,0.0000000,0.0000000,0.0000000,0.0000000,0.0000000,0.0000000,	0.0000000,0.0000000,0.0000000,11.0000000,0.0000000,0.0000000,0.0000000,0.0000000,6.0000000,12.0000000,8.0000000,0.0000000,0.0000000,0.0000000,0.0000000,0.0000000,0.0000000,0.0000000,0.0000000,0.0000000,0.0000000,0.0000000,0.0000000,0.0000000,0.0000000,0.0000000,0.0000000,0.0000000,0.0000000,0.0000000,	0.0000000,0.0000000,0.0000000,0.0000000,0.0000000,0.0000000,0.0000000,0.0000000,0.0000000,0.0000000,0.0000000,0.0000000,0.0000000,0.0000000,0.0000000,0.0000000,0.0000000,0.0000000,0.0000000,0.0000000,0.0000000,0.0000000,0.0000000,0.0000000,0.0000000,0.0000000,0.0000000,0.0000000,0.0000000,0.0000000,	0.0000000,0.0000000,0.0000000,0.0000000,0.0000000,0.0000000,0.0000000,0.0000000,0.0000000,0.0000000,0.0000000,0.0000000,0.0000000,0.0000000,0.0000000,0.0000000,0.0000000,0.0000000,0.0000000,0.0000000,0.0000000,0.0000000,0.0000000,0.0000000,0.0000000,0.0000000,0.0000000,0.0000000,0.0000000,0.0000000,	0.0000000,0.0000000,0.0000000,0.0000000,0.0000000,0.0000000,0.0000000,0.0000000,0.0000000,0.0000000,0.0000000,0.0000000,0.0000000,0.0000000,0.0000000,0.0000000,0.0000000,0.0000000,0.0000000,0.0000000,0.0000000,0.0000000,0.0000000,0.0000000,0.0000000,0.0000000,0.0000000,0.0000000,0.0000000,0.0000000,	0.0000000,0.0000000,0.0000000,0.0000000,0.0000000,0.0000000,0.0000000,0.0000000,0.0000000,0.0000000,0.0000000,0.0000000,0.0000000,1.0000000,0.0000000,0.0000000,0.0000000,0.0000000,0.0000000,0.0000000,0.0000000,0.0000000,0.0000000,0.0000000,0.0000000,0.0000000,0.0000000,0.0000000,0.0000000,0.0000000,	1.0000000,0.0000000,0.0000000,0.0000000,0.0000000,0.0000000,0.0000000,0.0000000,0.0000000,0.0000000,0.0000000,0.0000000,0.0000000,0.0000000,0.0000000,1.0000000,0.0000000,0.0000000,0.0000000,0.0000000,0.0000000,0.0000000,0.0000000,0.0000000,0.0000000,0.0000000,0.0000000,0.0000000,0.0000000,0.0000000,	0.0000000,0.0000000,0.0000000,0.0000000,0.0000000,0.0000000,0.0000000,0.0000000,0.0000000,0.0000000,0.0000000,0.0000000,0.0000000,0.0000000,0.0000000,0.0000000,0.0000000,0.0000000,0.0000000,0.0000000,0.0000000,0.0000000,0.0000000,0.0000000,0.0000000,0.0000000,0.0000000,0.0000000,0.0000000,0.0000000,	0.0000000,0.0000000,0.0000000,0.0000000,0.0000000,0.0000000,0.0000000,0.0000000,0.0000000,0.0000000,0.0000000,0.0000000,0.0000000,0.0000000,0.0000000,0.0000000,0.0000000,0.0000000,0.0000000,0.0000000,0.0000000,0.0000000,0.0000000,0.0000000,0.0000000,0.0000000,0.0000000,0.0000000,0.0000000,0.0000000,
chr3	uc008ppm.1	35,6,13,15,277,150,281	83,593,843,835,938,700,000,000,000,000,000,000,000,000,000,000,000,000,000	CAST_SNP,CAST_SNP,CAST_SNP,CAST_SNP,CAST_SNP,CAST_SNP,CAST_SNP	0.0000000,0.0000000,0.0000000,0.0000000,0.0000000,0.0000000,0.0000000,	0.0000000,0.0000000,0.0000000,0.0000000,0.0000000,0.0000000,0.0000000,	0.0000000,0.0000000,0.0000000,0.0000000,0.0000000,0.0000000,0.0000000,	0.0000000,0.0000000,0.0000000,0.0000000,0.0000000,0.0000000,0.0000000,	0.0000000,0.0000000,0.0000000,0.0000000,0.0000000,0.0000000,0.0000000,	0.0000000,0.0000000,0.0000000,0.0000000,0.0000000,0.0000000,0.0000000,	0.0000000,0.0000000,0.0000000,0.0000000,0.0000000,0.0000000,0.0000000,	0.0000000,0.0000000,0.0000000,0.0000000,0.0000000,0.0000000,0.0000000,	0.0000000,0.0000000,0.0000000,0.0000000,0.0000000,0.0000000,0.0000000,	0.0000000,0.0000000,0.0000000,0.0000000,0.0000000,0.0000000,0.0000000,	0.0000000,0.0000000,0.0000000,0.0000000,0.0000000,0.0000000,0.0000000,	0.0000000,0.0000000,0.0000000,0.0000000,0.0000000,0.0000000,0.0000000,	0.0000000,0.0000000,0.0000000,0.0000000,0.0000000,0.0000000,0.0000000,	0.0000000,0.0000000,0.0000000,0.0000000,0.0000000,0.0000000,0.0000000,	0.0000000,0.0000000,0.0000000,0.0000000,0.0000000,0.0000000,0.0000000,	0.0000000,0.0000000,0.0000000,0.0000000,0.0000000,0.0000000,0.0000000,
chr3	uc008prd.1	609,251,897,891,532,537,27,318,287	859,490,948,594,692,000,000,000,000,000,000,000,000,000,000,000,000,000,000,000,000,000,000,000	CAST_SNP,CAST_SNP,CAST_SNP,CAST_SNP,CAST_SNP,CAST_SNP,CAST_SNP,CAST_SNP,CAST_SNP	0.0000000,0.0000000,0.0000000,0.0000000,0.0000000,0.0000000,0.0000000,0.0000000,0.0000000,	17.0000000,0.0000000,0.0000000,0.0000000,0.0000000,0.0000000,0.0000000,0.0000000,0.0000000,	0.0000000,0.0000000,0.0000000,0.0000000,0.0000000,0.0000000,0.0000000,0.0000000,0.0000000,	1.0000000,0.0000000,0.0000000,0.0000000,0.0000000,0.0000000,0.0000000,0.0000000,0.0000000,	0.0000000,0.0000000,0.0000000,0.0000000,0.0000000,0.0000000,0.0000000,0.0000000,0.0000000,	0.0000000,0.0000000,0.0000000,0.0000000,0.0000000,0.0000000,0.0000000,0.0000000,0.0000000,	0.0000000,0.0000000,0.0000000,0.0000000,0.0000000,0.0000000,0.0000000,0.0000000,0.0000000,	0.0000000,0.0000000,0.0000000,0.0000000,0.0000000,0.0000000,0.0000000,0.0000000,0.0000000,	0.0000000,0.0000000,0.0000000,0.0000000,0.0000000,0.0000000,0.0000000,0.0000000,0.0000000,	0.0000000,0.0000000,0.0000000,0.0000000,0.0000000,0.0000000,0.0000000,0.0000000,0.0000000,	0.0000000,0.0000000,0.0000000,0.0000000,0.0000000,0.0000000,0.0000000,0.0000000,0.0000000,	0.0000000,0.0000000,0.0000000,0.0000000,0.0000000,0.0000000,0.0000000,0.0000000,0.0000000,	0.0000000,0.0000000,0.0000000,0.0000000,0.0000000,0.0000000,0.0000000,0.0000000,0.0000000,	0.0000000,0.0000000,0.0000000,0.0000000,0.0000000,0.0000000,0.0000000,0.0000000,0.0000000,	0.0000000,0.0000000,0.0000000,0.0000000,0.0000000,0.0000000,0.0000000,0.0000000,0.0000000,	0.0000000,0.0000000,0.0000000,0.0000000,0.0000000,0.0000000,0.0000000,0.0000000,0.0000000,
chr3	uc008pud.1	122,610,318,362,285,000	8,797,486,587,974,670,000,000,000,000,000,000,000,000	CAST_SNP,CAST_SNP,CAST_SNP,CAST_SNP,CAST_SNP	0.0000000,0.0000000,2.0000000,0.0000000,1.0000000,	0.0000000,0.0000000,233.0000000,52.0000000,949.0000000,	0.0000000,0.0000000,0.0000000,0.0000000,0.0000000,	0.0000000,0.0000000,3.0000000,0.0000000,20.0000000,	0.0000000,11.0000000,0.0000000,0.0000000,0.0000000,	0.0000000,0.0000000,0.0000000,0.0000000,0.0000000,	0.0000000,0.0000000,0.0000000,0.0000000,0.0000000,	0.0000000,0.0000000,12.0000000,0.0000000,0.0000000,	0.0000000,3.0000000,338.0000000,0.0000000,138.0000000,	0.0000000,71.0000000,844.0000000,1.0000000,0.0000000,	0.0000000,0.0000000,67.0000000,0.0000000,3.0000000,	0.0000000,0.0000000,45.0000000,224.0000000,0.0000000,	0.0000000,2.0000000,148.0000000,20.0000000,68.0000000,	29.0000000,1.0000000,82.0000000,1.0000000,2.0000000,	0.0000000,2.0000000,139.0000000,2.0000000,30.0000000,	8.0000000,0.0000000,163.0000000,11.0000000,38.0000000,
chr3	uc008qab.1	16,011,474,256,313,800,000,000,000,000,000,000,000,000,000,000,000,000,000,000,000,000,000,000	895,726,218,957,274,000,000,000,000,000,000,000,000,000,000,000,000,000,000,000,000,000,000,000,000,000,000,000,000,000,000,000,000,000,000,000,000,000,000,000,000,000,000,000,000,000,000,000	CAST_SNP,CAST_SNP,CAST_SNP,CAST_SNP,CAST_SNP,CAST_SNP,CAST_SNP,CAST_SNP,CAST_SNP,CAST_SNP,CAST_SNP,CAST_SNP,CAST_SNP,CAST_SNP,CAST_SNP,CAST_SNP,CAST_SNP,CAST_SNP	0.0000000,0.0000000,0.0000000,0.0000000,0.0000000,0.0000000,0.0000000,0.0000000,0.0000000,0.0000000,0.0000000,0.0000000,0.0000000,0.0000000,0.0000000,0.0000000,0.0000000,0.0000000,	0.0000000,0.0000000,0.0000000,0.0000000,0.0000000,0.0000000,0.0000000,0.0000000,0.0000000,0.0000000,0.0000000,0.0000000,0.0000000,1.0000000,0.0000000,0.0000000,0.0000000,0.0000000,	0.0000000,0.0000000,0.0000000,0.0000000,0.0000000,0.0000000,0.0000000,0.0000000,0.0000000,0.0000000,0.0000000,0.0000000,0.0000000,0.0000000,0.0000000,0.0000000,0.0000000,0.0000000,	0.0000000,0.0000000,0.0000000,0.0000000,0.0000000,0.0000000,0.0000000,0.0000000,0.0000000,0.0000000,0.0000000,0.0000000,0.0000000,0.0000000,0.0000000,0.0000000,0.0000000,0.0000000,	0.0000000,0.0000000,0.0000000,0.0000000,0.0000000,0.0000000,0.0000000,0.0000000,0.0000000,0.0000000,0.0000000,0.0000000,0.0000000,0.0000000,0.0000000,0.0000000,0.0000000,0.0000000,	0.0000000,0.0000000,0.0000000,0.0000000,0.0000000,0.0000000,0.0000000,0.0000000,0.0000000,0.0000000,0.0000000,0.0000000,0.0000000,0.0000000,0.0000000,0.0000000,0.0000000,0.0000000,	0.0000000,0.0000000,0.0000000,0.0000000,0.0000000,0.0000000,0.0000000,0.0000000,0.0000000,0.0000000,0.0000000,0.0000000,0.0000000,0.0000000,0.0000000,0.0000000,0.0000000,0.0000000,	0.0000000,0.0000000,0.0000000,0.0000000,0.0000000,0.0000000,0.0000000,0.0000000,0.0000000,0.0000000,0.0000000,0.0000000,0.0000000,0.0000000,0.0000000,0.0000000,0.0000000,0.0000000,	0.0000000,0.0000000,0.0000000,0.0000000,0.0000000,0.0000000,0.0000000,0.0000000,0.0000000,0.0000000,0.0000000,0.0000000,0.0000000,0.0000000,0.0000000,0.0000000,0.0000000,0.0000000,	285.0000000,8.0000000,0.0000000,0.0000000,0.0000000,58.0000000,459.0000000,258.0000000,0.0000000,0.0000000,8.0000000,0.0000000,0.0000000,0.0000000,0.0000000,24.0000000,0.0000000,0.0000000,	0.0000000,0.0000000,0.0000000,0.0000000,0.0000000,0.0000000,0.0000000,0.0000000,0.0000000,0.0000000,0.0000000,0.0000000,0.0000000,0.0000000,0.0000000,0.0000000,0.0000000,0.0000000,	0.0000000,0.0000000,0.0000000,0.0000000,0.0000000,0.0000000,1.0000000,0.0000000,0.0000000,0.0000000,0.0000000,0.0000000,0.0000000,0.0000000,0.0000000,0.0000000,0.0000000,0.0000000,	0.0000000,0.0000000,0.0000000,0.0000000,0.0000000,1.0000000,0.0000000,1.0000000,0.0000000,0.0000000,0.0000000,0.0000000,0.0000000,0.0000000,0.0000000,1.0000000,0.0000000,0.0000000,	0.0000000,0.0000000,43.0000000,0.0000000,0.0000000,0.0000000,0.0000000,0.0000000,40.0000000,0.0000000,0.0000000,45.0000000,1.0000000,0.0000000,14.0000000,0.0000000,42.0000000,0.0000000,	0.0000000,0.0000000,0.0000000,0.0000000,0.0000000,0.0000000,0.0000000,0.0000000,0.0000000,0.0000000,0.0000000,0.0000000,0.0000000,0.0000000,0.0000000,0.0000000,0.0000000,0.0000000,	0.0000000,0.0000000,1.0000000,0.0000000,0.0000000,0.0000000,0.0000000,0.0000000,1.0000000,0.0000000,0.0000000,0.0000000,0.0000000,0.0000000,0.0000000,0.0000000,0.0000000,0.0000000,
chr3	uc008rbi.1	384,388,966,131,612,000,000,000,000,000,000,000,000,000,000,000,000,000,000	113,333,154,113,333,000,000,000,000,000,000,000,000,000,000,000,000,000,000,000,000,000,000,000,000,000,000,000,000,000,000,000,000,000,000,000,000,000,000,000,000,000,000,000,000,000,000,000,000,000,000	CAST_SNP,CAST_SNP,CAST_SNP,CAST_SNP,CAST_SNP,CAST_SNP,CAST_SNP,CAST_SNP,CAST_SNP,CAST_SNP,CAST_SNP,CAST_SNP,CAST_SNP,CAST_SNP,CAST_SNP,CAST_SNP,CAST_SNP	0.0000000,0.0000000,0.0000000,0.0000000,0.0000000,0.0000000,0.0000000,0.0000000,0.0000000,0.0000000,0.0000000,0.0000000,0.0000000,0.0000000,0.0000000,0.0000000,0.0000000,	0.0000000,0.0000000,0.0000000,0.0000000,0.0000000,0.0000000,0.0000000,0.0000000,0.0000000,0.0000000,0.0000000,0.0000000,0.0000000,0.0000000,0.0000000,0.0000000,0.0000000,	0.0000000,0.0000000,0.0000000,0.0000000,0.0000000,0.0000000,0.0000000,0.0000000,0.0000000,0.0000000,0.0000000,0.0000000,0.0000000,0.0000000,0.0000000,0.0000000,0.0000000,	0.0000000,0.0000000,0.0000000,0.0000000,0.0000000,0.0000000,0.0000000,0.0000000,0.0000000,0.0000000,0.0000000,0.0000000,0.0000000,0.0000000,0.0000000,0.0000000,0.0000000,	0.0000000,0.0000000,0.0000000,0.0000000,0.0000000,0.0000000,0.0000000,0.0000000,0.0000000,0.0000000,0.0000000,0.0000000,0.0000000,0.0000000,0.0000000,0.0000000,0.0000000,	0.0000000,0.0000000,0.0000000,0.0000000,0.0000000,0.0000000,0.0000000,0.0000000,0.0000000,0.0000000,0.0000000,0.0000000,0.0000000,0.0000000,0.0000000,0.0000000,0.0000000,	0.0000000,0.0000000,0.0000000,0.0000000,0.0000000,0.0000000,0.0000000,0.0000000,0.0000000,0.0000000,0.0000000,0.0000000,0.0000000,0.0000000,0.0000000,0.0000000,0.0000000,	0.0000000,0.0000000,0.0000000,0.0000000,0.0000000,0.0000000,0.0000000,0.0000000,0.0000000,0.0000000,0.0000000,0.0000000,0.0000000,0.0000000,0.0000000,0.0000000,0.0000000,	0.0000000,0.0000000,0.0000000,0.0000000,0.0000000,0.0000000,0.0000000,0.0000000,0.0000000,0.0000000,0.0000000,0.0000000,0.0000000,0.0000000,0.0000000,0.0000000,0.0000000,	0.0000000,0.0000000,0.0000000,0.0000000,0.0000000,0.0000000,0.0000000,0.0000000,0.0000000,0.0000000,0.0000000,0.0000000,0.0000000,0.0000000,0.0000000,0.0000000,0.0000000,	0.0000000,0.0000000,0.0000000,0.0000000,0.0000000,0.0000000,0.0000000,0.0000000,0.0000000,0.0000000,0.0000000,0.0000000,0.0000000,0.0000000,0.0000000,0.0000000,0.0000000,	0.0000000,0.0000000,0.0000000,0.0000000,0.0000000,0.0000000,0.0000000,0.0000000,0.0000000,0.0000000,0.0000000,0.0000000,0.0000000,0.0000000,0.0000000,0.0000000,0.0000000,	0.0000000,0.0000000,0.0000000,0.0000000,0.0000000,0.0000000,0.0000000,0.0000000,0.0000000,0.0000000,0.0000000,0.0000000,0.0000000,0.0000000,0.0000000,0.0000000,0.0000000,	0.0000000,0.0000000,0.0000000,0.0000000,0.0000000,0.0000000,0.0000000,0.0000000,0.0000000,0.0000000,0.0000000,0.0000000,0.0000000,0.0000000,0.0000000,0.0000000,0.0000000,	0.0000000,0.0000000,0.0000000,0.0000000,0.0000000,0.0000000,0.0000000,0.0000000,0.0000000,0.0000000,0.0000000,0.0000000,0.0000000,0.0000000,0.0000000,0.0000000,0.0000000,	0.0000000,0.0000000,0.0000000,0.0000000,0.0000000,0.0000000,0.0000000,0.0000000,0.0000000,0.0000000,0.0000000,0.0000000,0.0000000,0.0000000,0.0000000,0.0000000,0.0000000,
chr3	uc008rbl.1	196,263,508,267,277,214,215,184,185,217,59,281,31	113,921,934,113,921,000,000,000,000,000,000,000,000,000,000,000,000,000,000,000,000,000,000,000,000,000,000,000,000,000,000,000,000,000,000,000,000,000,000	CAST_SNP,CAST_SNP,CAST_SNP,CAST_SNP,CAST_SNP,CAST_SNP,CAST_SNP,CAST_SNP,CAST_SNP,CAST_SNP,CAST_SNP,CAST_SNP,CAST_SNP	0.0000000,0.0000000,0.0000000,0.0000000,0.0000000,0.0000000,0.0000000,0.0000000,0.0000000,0.0000000,243.0000000,0.0000000,221.0000000,	0.0000000,0.0000000,0.0000000,0.0000000,0.0000000,0.0000000,0.0000000,0.0000000,0.0000000,0.0000000,0.0000000,0.0000000,0.0000000,	0.0000000,0.0000000,0.0000000,0.0000000,0.0000000,0.0000000,0.0000000,1.0000000,1.0000000,0.0000000,0.0000000,0.0000000,0.0000000,	4.0000000,0.0000000,0.0000000,0.0000000,0.0000000,2.0000000,2.0000000,4.0000000,4.0000000,0.0000000,0.0000000,0.0000000,0.0000000,	0.0000000,0.0000000,0.0000000,0.0000000,0.0000000,0.0000000,0.0000000,0.0000000,0.0000000,0.0000000,0.0000000,0.0000000,0.0000000,	0.0000000,0.0000000,0.0000000,0.0000000,0.0000000,0.0000000,0.0000000,0.0000000,0.0000000,0.0000000,0.0000000,0.0000000,0.0000000,	0.0000000,0.0000000,0.0000000,0.0000000,0.0000000,0.0000000,0.0000000,0.0000000,0.0000000,0.0000000,0.0000000,0.0000000,0.0000000,	0.0000000,0.0000000,0.0000000,0.0000000,0.0000000,0.0000000,0.0000000,0.0000000,0.0000000,0.0000000,0.0000000,0.0000000,0.0000000,	1.0000000,11.0000000,0.0000000,11.0000000,10.0000000,2.0000000,2.0000000,2.0000000,0.0000000,6.0000000,0.0000000,10.0000000,0.0000000,	0.0000000,0.0000000,0.0000000,0.0000000,0.0000000,0.0000000,0.0000000,0.0000000,0.0000000,0.0000000,0.0000000,0.0000000,0.0000000,	8.0000000,8.0000000,0.0000000,8.0000000,8.0000000,5.0000000,5.0000000,19.0000000,17.0000000,4.0000000,0.0000000,8.0000000,0.0000000,	5.0000000,0.0000000,0.0000000,0.0000000,0.0000000,1.0000000,1.0000000,7.0000000,7.0000000,1.0000000,0.0000000,0.0000000,0.0000000,	5.0000000,10.0000000,0.0000000,9.0000000,9.0000000,7.0000000,7.0000000,4.0000000,4.0000000,7.0000000,0.0000000,9.0000000,0.0000000,	10.0000000,4.0000000,0.0000000,4.0000000,2.0000000,8.0000000,8.0000000,13.0000000,12.0000000,8.0000000,0.0000000,1.0000000,0.0000000,	3.0000000,5.0000000,0.0000000,5.0000000,5.0000000,0.0000000,0.0000000,4.0000000,4.0000000,0.0000000,0.0000000,5.0000000,0.0000000,	0.0000000,0.0000000,0.0000000,0.0000000,0.0000000,0.0000000,0.0000000,2.0000000,1.0000000,0.0000000,0.0000000,0.0000000,0.0000000,
chr3	uc012coq.1	3840,643,645,3974,4332,685,2066,405,150,217,536,1181,2976,1185,3108,165,2089,1451,939,1323,2235,2366,2114,4292,2249,1358,83,852,601,603,4316,2909,609,4194,2025,3308,2543,1875,2037,4473,894	33973420,33970223,33970225,33973554,33973912,33970265,33971646,33969985,33969730,33969797,33970116,33970761,33972556,33970765,33972688,33969745,33971669,33971031,33970519,33970903,33971815,33971946,33971694,33973872,33971829,33970938,33969663,33970432,33970181,33970183,33973896,33972489,33970189,33973774,33971605,33972888,33972123,33971455,33971617,33974053,33970474	CAST_SNP,CAST_SNP,CAST_SNP,CAST_SNP,CAST_SNP,CAST_SNP,CAST_SNP,CAST_SNP,CAST_SNP,129S1_SNP,CAST_SNP,CAST_SNP,CAST_SNP,CAST_SNP,CAST_SNP,CAST_SNP,CAST_SNP,CAST_SNP,CAST_SNP,CAST_SNP,129S1_SNP,CAST_SNP,CAST_SNP,CAST_SNP,CAST_SNP,CAST_SNP,CAST_SNP,CAST_SNP,CAST_SNP,CAST_SNP,CAST_SNP,CAST_SNP,CAST_SNP,CAST_SNP,CAST_SNP,CAST_SNP,CAST_SNP,CAST_SNP,CAST_SNP,CAST_SNP,CAST_SNP	0.0000000,0.0000000,0.0000000,0.0000000,0.0000000,0.0000000,0.0000000,0.0000000,0.0000000,0.0000000,3.0000000,0.0000000,0.0000000,0.0000000,0.0000000,0.0000000,0.0000000,0.0000000,0.0000000,0.0000000,0.0000000,10.0000000,0.0000000,0.0000000,0.0000000,0.0000000,0.0000000,0.0000000,0.0000000,0.0000000,0.0000000,0.0000000,0.0000000,0.0000000,0.0000000,0.0000000,2.0000000,0.0000000,0.0000000,0.000000…	0.0000000,0.0000000,0.0000000,0.0000000,0.0000000,0.0000000,0.0000000,0.0000000,0.0000000,0.0000000,6.0000000,0.0000000,0.0000000,0.0000000,0.0000000,0.0000000,0.0000000,0.0000000,0.0000000,0.0000000,68.0000000,128.0000000,0.0000000,0.0000000,95.0000000,0.0000000,0.0000000,0.0000000,4.0000000,1.0000000,0.0000000,0.0000000,1.0000000,0.0000000,0.0000000,0.0000000,30.0000000,0.0000000,0.0000000,0.00…	0.0000000,0.0000000,0.0000000,0.0000000,0.0000000,0.0000000,0.0000000,0.0000000,0.0000000,0.0000000,24.0000000,0.0000000,0.0000000,0.0000000,0.0000000,0.0000000,0.0000000,0.0000000,0.0000000,0.0000000,0.0000000,174.0000000,0.0000000,0.0000000,0.0000000,0.0000000,0.0000000,0.0000000,2.0000000,2.0000000,0.0000000,0.0000000,2.0000000,0.0000000,0.0000000,0.0000000,36.0000000,0.0000000,0.0000000,0.000…	0.0000000,0.0000000,0.0000000,0.0000000,0.0000000,0.0000000,0.0000000,0.0000000,0.0000000,0.0000000,53.0000000,0.0000000,0.0000000,0.0000000,0.0000000,0.0000000,0.0000000,0.0000000,0.0000000,0.0000000,0.0000000,5.0000000,0.0000000,0.0000000,3.0000000,0.0000000,0.0000000,0.0000000,8.0000000,5.0000000,0.0000000,0.0000000,4.0000000,0.0000000,0.0000000,0.0000000,0.0000000,0.0000000,0.0000000,0.000000…	0.0000000,0.0000000,0.0000000,0.0000000,0.0000000,0.0000000,0.0000000,0.0000000,0.0000000,0.0000000,1.0000000,0.0000000,0.0000000,0.0000000,0.0000000,0.0000000,0.0000000,0.0000000,0.0000000,0.0000000,1.0000000,0.0000000,0.0000000,0.0000000,1.0000000,0.0000000,0.0000000,0.0000000,1.0000000,1.0000000,0.0000000,0.0000000,1.0000000,0.0000000,0.0000000,0.0000000,0.0000000,0.0000000,0.0000000,0.0000000…	0.0000000,0.0000000,0.0000000,0.0000000,0.0000000,0.0000000,0.0000000,0.0000000,0.0000000,0.0000000,0.0000000,0.0000000,0.0000000,0.0000000,0.0000000,0.0000000,0.0000000,0.0000000,0.0000000,0.0000000,0.0000000,0.0000000,0.0000000,0.0000000,0.0000000,0.0000000,0.0000000,0.0000000,1.0000000,1.0000000,0.0000000,0.0000000,1.0000000,0.0000000,7.0000000,0.0000000,0.0000000,4.0000000,4.0000000,0.0000000…	0.0000000,0.0000000,0.0000000,0.0000000,0.0000000,0.0000000,0.0000000,0.0000000,0.0000000,0.0000000,50.0000000,0.0000000,0.0000000,0.0000000,0.0000000,0.0000000,0.0000000,0.0000000,0.0000000,0.0000000,0.0000000,0.0000000,0.0000000,0.0000000,0.0000000,0.0000000,0.0000000,0.0000000,7.0000000,5.0000000,0.0000000,0.0000000,2.0000000,0.0000000,0.0000000,0.0000000,0.0000000,0.0000000,0.0000000,0.000000…	0.0000000,0.0000000,0.0000000,0.0000000,0.0000000,0.0000000,0.0000000,1.0000000,0.0000000,0.0000000,35.0000000,0.0000000,0.0000000,0.0000000,0.0000000,0.0000000,0.0000000,0.0000000,0.0000000,0.0000000,0.0000000,0.0000000,0.0000000,0.0000000,0.0000000,0.0000000,0.0000000,0.0000000,5.0000000,5.0000000,0.0000000,0.0000000,5.0000000,0.0000000,0.0000000,0.0000000,0.0000000,0.0000000,0.0000000,0.000000…	0.0000000,0.0000000,0.0000000,0.0000000,0.0000000,0.0000000,0.0000000,0.0000000,0.0000000,0.0000000,2.0000000,0.0000000,0.0000000,0.0000000,0.0000000,0.0000000,0.0000000,0.0000000,0.0000000,0.0000000,0.0000000,0.0000000,0.0000000,0.0000000,0.0000000,0.0000000,0.0000000,0.0000000,1.0000000,1.0000000,0.0000000,0.0000000,1.0000000,0.0000000,0.0000000,0.0000000,0.0000000,0.0000000,0.0000000,0.0000000…	0.0000000,0.0000000,0.0000000,0.0000000,0.0000000,0.0000000,10.0000000,0.0000000,0.0000000,0.0000000,6.0000000,0.0000000,0.0000000,0.0000000,0.0000000,0.0000000,10.0000000,0.0000000,0.0000000,0.0000000,0.0000000,0.0000000,9.0000000,0.0000000,0.0000000,0.0000000,0.0000000,0.0000000,1.0000000,0.0000000,0.0000000,0.0000000,0.0000000,0.0000000,1.0000000,0.0000000,0.0000000,0.0000000,1.0000000,0.00000…	0.0000000,0.0000000,0.0000000,0.0000000,0.0000000,0.0000000,0.0000000,2.0000000,0.0000000,0.0000000,11.0000000,0.0000000,0.0000000,0.0000000,0.0000000,0.0000000,0.0000000,0.0000000,0.0000000,0.0000000,0.0000000,1.0000000,0.0000000,0.0000000,0.0000000,0.0000000,0.0000000,0.0000000,3.0000000,0.0000000,0.0000000,0.0000000,0.0000000,0.0000000,0.0000000,0.0000000,0.0000000,0.0000000,0.0000000,0.000000…	0.0000000,0.0000000,0.0000000,0.0000000,0.0000000,0.0000000,0.0000000,0.0000000,0.0000000,0.0000000,24.0000000,0.0000000,0.0000000,0.0000000,11.0000000,0.0000000,0.0000000,0.0000000,1.0000000,0.0000000,0.0000000,2.0000000,0.0000000,0.0000000,0.0000000,0.0000000,0.0000000,1.0000000,1.0000000,1.0000000,0.0000000,0.0000000,0.0000000,0.0000000,0.0000000,0.0000000,2.0000000,0.0000000,0.0000000,0.00000…	0.0000000,1.0000000,1.0000000,0.0000000,0.0000000,1.0000000,0.0000000,0.0000000,0.0000000,0.0000000,1.0000000,0.0000000,0.0000000,0.0000000,0.0000000,0.0000000,0.0000000,0.0000000,0.0000000,0.0000000,0.0000000,0.0000000,0.0000000,0.0000000,0.0000000,0.0000000,0.0000000,0.0000000,2.0000000,1.0000000,0.0000000,0.0000000,1.0000000,0.0000000,0.0000000,0.0000000,0.0000000,0.0000000,0.0000000,14.000000…	0.0000000,0.0000000,0.0000000,0.0000000,0.0000000,0.0000000,0.0000000,0.0000000,0.0000000,0.0000000,1.0000000,0.0000000,4.0000000,0.0000000,4.0000000,0.0000000,0.0000000,0.0000000,0.0000000,1.0000000,1.0000000,0.0000000,0.0000000,0.0000000,2.0000000,2.0000000,0.0000000,0.0000000,2.0000000,2.0000000,0.0000000,4.0000000,1.0000000,0.0000000,0.0000000,0.0000000,0.0000000,0.0000000,0.0000000,0.0000000…	0.0000000,0.0000000,0.0000000,0.0000000,0.0000000,0.0000000,0.0000000,0.0000000,0.0000000,0.0000000,9.0000000,0.0000000,0.0000000,0.0000000,3.0000000,0.0000000,0.0000000,0.0000000,0.0000000,0.0000000,0.0000000,0.0000000,0.0000000,0.0000000,0.0000000,0.0000000,0.0000000,0.0000000,1.0000000,1.0000000,0.0000000,0.0000000,0.0000000,0.0000000,0.0000000,0.0000000,1.0000000,0.0000000,0.0000000,0.0000000…	0.0000000,4.0000000,4.0000000,0.0000000,1.0000000,0.0000000,0.0000000,0.0000000,0.0000000,0.0000000,3.0000000,0.0000000,0.0000000,0.0000000,4.0000000,0.0000000,0.0000000,4.0000000,0.0000000,5.0000000,0.0000000,0.0000000,0.0000000,0.0000000,0.0000000,7.0000000,0.0000000,0.0000000,6.0000000,6.0000000,0.0000000,0.0000000,7.0000000,0.0000000,0.0000000,0.0000000,0.0000000,0.0000000,0.0000000,0.0000000…
chr4	4930528A17Rik	465,488,199,517,511,000,000,000,000,000,000	21,775,130,217,751,000,000,000,000,000,000,000,000,000,000,000,000,000,000,000,000,000,000,000,000,000,000	CAST_SNP,CAST_SNP,CAST_SNP,CAST_SNP,CAST_SNP,CAST_SNP,CAST_SNP,CAST_SNP,CAST_SNP,CAST_SNP	0.0000000,0.0000000,0.0000000,0.0000000,0.0000000,0.0000000,0.0000000,0.0000000,0.0000000,0.0000000,	0.0000000,0.0000000,1.0000000,0.0000000,0.0000000,0.0000000,0.0000000,0.0000000,0.0000000,1.0000000,	0.0000000,0.0000000,0.0000000,0.0000000,0.0000000,0.0000000,0.0000000,0.0000000,0.0000000,0.0000000,	0.0000000,0.0000000,0.0000000,0.0000000,0.0000000,0.0000000,0.0000000,0.0000000,0.0000000,0.0000000,	0.0000000,0.0000000,0.0000000,0.0000000,0.0000000,0.0000000,0.0000000,0.0000000,0.0000000,0.0000000,	0.0000000,0.0000000,0.0000000,0.0000000,0.0000000,0.0000000,65.0000000,0.0000000,0.0000000,0.0000000,	0.0000000,0.0000000,0.0000000,0.0000000,0.0000000,0.0000000,0.0000000,0.0000000,0.0000000,0.0000000,	0.0000000,0.0000000,0.0000000,0.0000000,0.0000000,0.0000000,16.0000000,0.0000000,0.0000000,0.0000000,	0.0000000,0.0000000,0.0000000,0.0000000,0.0000000,0.0000000,0.0000000,0.0000000,0.0000000,0.0000000,	0.0000000,0.0000000,0.0000000,0.0000000,0.0000000,0.0000000,0.0000000,0.0000000,0.0000000,0.0000000,	0.0000000,0.0000000,0.0000000,0.0000000,0.0000000,0.0000000,0.0000000,0.0000000,0.0000000,0.0000000,	0.0000000,0.0000000,0.0000000,0.0000000,0.0000000,0.0000000,0.0000000,0.0000000,0.0000000,0.0000000,	0.0000000,0.0000000,0.0000000,0.0000000,0.0000000,0.0000000,0.0000000,0.0000000,0.0000000,0.0000000,	0.0000000,0.0000000,0.0000000,4.0000000,3.0000000,1.0000000,0.0000000,0.0000000,6.0000000,0.0000000,	22.0000000,20.0000000,0.0000000,0.0000000,0.0000000,0.0000000,0.0000000,19.0000000,0.0000000,0.0000000,	0.0000000,0.0000000,0.0000000,0.0000000,0.0000000,0.0000000,0.0000000,0.0000000,0.0000000,0.0000000,
chr4	bartel:linc607	161,114,215	375,504,137,551,613,000,000	129S1_SNP,CAST_SNP,CAST_SNP	1.0000000,0.0000000,0.0000000,	14.0000000,0.0000000,29.0000000,	38.0000000,0.0000000,78.0000000,	0.0000000,0.0000000,0.0000000,	0.0000000,0.0000000,0.0000000,	0.0000000,0.0000000,0.0000000,	0.0000000,0.0000000,0.0000000,	0.0000000,0.0000000,0.0000000,	0.0000000,0.0000000,0.0000000,	1.0000000,4.0000000,0.0000000,	0.0000000,0.0000000,0.0000000,	0.0000000,0.0000000,0.0000000,	0.0000000,1.0000000,0.0000000,	0.0000000,0.0000000,0.0000000,	0.0000000,0.0000000,0.0000000,	0.0000000,0.0000000,0.0000000,
chr4	Btbd19	2,177,102,784,017,900,000,000,000,000	116,792,230,116,793,000,000,000,000,000,000,000,000,000,000,000,000,000,000,000,000,000,000,000	CAST_SNP,CAST_SNP,CAST_SNP,CAST_SNP,CAST_SNP,CAST_SNP,CAST_SNP,CAST_SNP	0.0000000,0.0000000,0.0000000,0.0000000,0.0000000,0.0000000,0.0000000,0.0000000,	24.0000000,0.0000000,0.0000000,0.0000000,0.0000000,0.0000000,0.0000000,0.0000000,	0.0000000,0.0000000,0.0000000,0.0000000,0.0000000,0.0000000,0.0000000,0.0000000,	0.0000000,0.0000000,0.0000000,0.0000000,0.0000000,0.0000000,0.0000000,0.0000000,	0.0000000,0.0000000,0.0000000,0.0000000,0.0000000,0.0000000,0.0000000,0.0000000,	0.0000000,0.0000000,0.0000000,0.0000000,0.0000000,0.0000000,0.0000000,0.0000000,	0.0000000,0.0000000,0.0000000,0.0000000,0.0000000,0.0000000,0.0000000,0.0000000,	0.0000000,0.0000000,0.0000000,0.0000000,0.0000000,0.0000000,0.0000000,0.0000000,	0.0000000,0.0000000,0.0000000,0.0000000,0.0000000,0.0000000,0.0000000,0.0000000,	2.0000000,0.0000000,0.0000000,0.0000000,0.0000000,52.0000000,0.0000000,0.0000000,	0.0000000,0.0000000,0.0000000,0.0000000,0.0000000,0.0000000,0.0000000,0.0000000,	0.0000000,0.0000000,0.0000000,6.0000000,0.0000000,0.0000000,0.0000000,0.0000000,	1.0000000,0.0000000,0.0000000,0.0000000,0.0000000,3.0000000,0.0000000,0.0000000,	0.0000000,1.0000000,0.0000000,0.0000000,0.0000000,5.0000000,0.0000000,0.0000000,	0.0000000,0.0000000,0.0000000,0.0000000,0.0000000,0.0000000,0.0000000,14.0000000,	0.0000000,0.0000000,0.0000000,0.0000000,0.0000000,0.0000000,0.0000000,0.0000000,
chr4	E130114P18Rik	766,995,388,968,116,000,000,000,000,000,000,000,000,000,000	9,723,503,297,234,800,000,000,000,000,000,000,000,000,000,000,000,000,000,000,000,000,000,000,000,000,000,000,000,000,000,000,000,000,000,000,000,000	CAST_SNP,CAST_SNP,CAST_SNP,CAST_SNP,CAST_SNP,CAST_SNP,CAST_SNP,CAST_SNP,CAST_SNP,CAST_SNP,CAST_SNP,CAST_SNP,CAST_SNP,CAST_SNP	0.0000000,0.0000000,3.0000000,0.0000000,0.0000000,0.0000000,1.0000000,3.0000000,0.0000000,0.0000000,33.0000000,0.0000000,0.0000000,3.0000000,	0.0000000,0.0000000,126.0000000,0.0000000,0.0000000,0.0000000,0.0000000,146.0000000,0.0000000,0.0000000,0.0000000,26.0000000,0.0000000,138.0000000,	0.0000000,0.0000000,8.0000000,0.0000000,0.0000000,3.0000000,0.0000000,11.0000000,0.0000000,0.0000000,90.0000000,4.0000000,0.0000000,11.0000000,	1.0000000,0.0000000,0.0000000,0.0000000,0.0000000,0.0000000,3.0000000,9.0000000,0.0000000,1.0000000,9.0000000,0.0000000,0.0000000,0.0000000,	0.0000000,0.0000000,0.0000000,0.0000000,0.0000000,0.0000000,0.0000000,0.0000000,0.0000000,0.0000000,0.0000000,1.0000000,1.0000000,0.0000000,	0.0000000,0.0000000,0.0000000,0.0000000,0.0000000,0.0000000,0.0000000,0.0000000,0.0000000,0.0000000,0.0000000,0.0000000,0.0000000,0.0000000,	0.0000000,0.0000000,0.0000000,0.0000000,0.0000000,0.0000000,0.0000000,0.0000000,0.0000000,0.0000000,0.0000000,0.0000000,0.0000000,0.0000000,	0.0000000,0.0000000,0.0000000,0.0000000,0.0000000,0.0000000,0.0000000,0.0000000,0.0000000,0.0000000,0.0000000,0.0000000,3.0000000,0.0000000,	0.0000000,0.0000000,32.0000000,0.0000000,0.0000000,0.0000000,0.0000000,41.0000000,0.0000000,0.0000000,91.0000000,59.0000000,0.0000000,40.0000000,	139.0000000,5.0000000,113.0000000,4.0000000,0.0000000,3.0000000,0.0000000,141.0000000,3.0000000,133.0000000,3.0000000,20.0000000,68.0000000,131.0000000,	0.0000000,0.0000000,0.0000000,0.0000000,0.0000000,0.0000000,0.0000000,1.0000000,0.0000000,0.0000000,0.0000000,0.0000000,0.0000000,1.0000000,	2.0000000,5.0000000,0.0000000,3.0000000,12.0000000,0.0000000,0.0000000,7.0000000,10.0000000,3.0000000,0.0000000,0.0000000,2.0000000,0.0000000,	2.0000000,0.0000000,13.0000000,1.0000000,0.0000000,0.0000000,0.0000000,11.0000000,0.0000000,2.0000000,3.0000000,0.0000000,12.0000000,13.0000000,	0.0000000,0.0000000,26.0000000,0.0000000,0.0000000,1.0000000,2.0000000,30.0000000,0.0000000,0.0000000,55.0000000,10.0000000,0.0000000,26.0000000,	0.0000000,0.0000000,5.0000000,0.0000000,0.0000000,0.0000000,0.0000000,6.0000000,0.0000000,0.0000000,2.0000000,1.0000000,0.0000000,8.0000000,	0.0000000,0.0000000,11.0000000,0.0000000,0.0000000,1.0000000,1.0000000,12.0000000,0.0000000,0.0000000,4.0000000,5.0000000,0.0000000,11.0000000,
chr4	Gm12504	11,214,194,205,816,800,000,000,000,000	441,358,854,413,518,000,000,000,000,000,000,000,000,000,000,000,000,000,000,000,000,000,000,000	CAST_SNP,CAST_SNP,CAST_SNP,CAST_SNP,CAST_SNP,CAST_SNP,CAST_SNP,CAST_SNP,CAST_SNP	0.0000000,4.0000000,6.0000000,5.0000000,0.0000000,0.0000000,0.0000000,0.0000000,0.0000000,	10.0000000,74.0000000,75.0000000,14.0000000,0.0000000,1.0000000,0.0000000,5.0000000,81.0000000,	0.0000000,0.0000000,0.0000000,0.0000000,0.0000000,0.0000000,0.0000000,0.0000000,0.0000000,	0.0000000,0.0000000,1.0000000,0.0000000,0.0000000,37.0000000,0.0000000,40.0000000,58.0000000,	0.0000000,0.0000000,0.0000000,0.0000000,0.0000000,0.0000000,2.0000000,0.0000000,0.0000000,	0.0000000,0.0000000,0.0000000,0.0000000,0.0000000,0.0000000,0.0000000,0.0000000,91.0000000,	0.0000000,0.0000000,0.0000000,0.0000000,0.0000000,0.0000000,0.0000000,0.0000000,0.0000000,	0.0000000,0.0000000,0.0000000,0.0000000,0.0000000,0.0000000,0.0000000,0.0000000,4.0000000,	0.0000000,0.0000000,0.0000000,2.0000000,68.0000000,0.0000000,0.0000000,0.0000000,0.0000000,	129.0000000,1.0000000,1.0000000,0.0000000,0.0000000,0.0000000,0.0000000,0.0000000,40.0000000,	0.0000000,0.0000000,0.0000000,0.0000000,0.0000000,0.0000000,0.0000000,0.0000000,0.0000000,	30.0000000,0.0000000,0.0000000,0.0000000,0.0000000,1.0000000,0.0000000,1.0000000,4.0000000,	0.0000000,0.0000000,0.0000000,0.0000000,0.0000000,0.0000000,0.0000000,0.0000000,0.0000000,	18.0000000,0.0000000,0.0000000,0.0000000,0.0000000,0.0000000,0.0000000,0.0000000,10.0000000,	0.0000000,0.0000000,0.0000000,0.0000000,0.0000000,0.0000000,0.0000000,0.0000000,2.0000000,	6.0000000,0.0000000,0.0000000,0.0000000,0.0000000,0.0000000,0.0000000,0.0000000,1.0000000,
chr4	Gm5801	11,221,069	155,331,645,155,331,000	129S1_SNP,129S1_SNP	18.0000000,2.0000000,	93.0000000,3.0000000,	0.0000000,0.0000000,	4.0000000,0.0000000,	9.0000000,0.0000000,	76.0000000,0.0000000,	20.0000000,1.0000000,	4.0000000,0.0000000,	0.0000000,0.0000000,	1.0000000,0.0000000,	11.0000000,0.0000000,	0.0000000,0.0000000,	32.0000000,15.0000000,	10.0000000,2.0000000,	38.0000000,22.0000000,	78.0000000,40.0000000,
chr4	Gm6297	1416,611,359,1352,1315,497,35,503,1017,26,1598	4,066,744,640,668,250,000,000,000,000,000,000,000,000,000,000,000,000,000,000,000,000,000,000,000,000,000,000,000,000	CAST_SNP,CAST_SNP,CAST_SNP,CAST_SNP,CAST_SNP,CAST_SNP,CAST_SNP,CAST_SNP,CAST_SNP,CAST_SNP,CAST_SNP	0.0000000,0.0000000,0.0000000,0.0000000,0.0000000,0.0000000,0.0000000,0.0000000,0.0000000,0.0000000,0.0000000,	0.0000000,0.0000000,0.0000000,0.0000000,0.0000000,0.0000000,0.0000000,0.0000000,0.0000000,0.0000000,0.0000000,	0.0000000,0.0000000,0.0000000,0.0000000,0.0000000,22.0000000,0.0000000,22.0000000,0.0000000,0.0000000,0.0000000,	0.0000000,0.0000000,0.0000000,0.0000000,0.0000000,0.0000000,0.0000000,0.0000000,0.0000000,0.0000000,0.0000000,	0.0000000,0.0000000,0.0000000,0.0000000,0.0000000,0.0000000,0.0000000,0.0000000,0.0000000,0.0000000,0.0000000,	0.0000000,6.0000000,0.0000000,0.0000000,0.0000000,0.0000000,0.0000000,0.0000000,0.0000000,0.0000000,0.0000000,	0.0000000,0.0000000,0.0000000,0.0000000,0.0000000,0.0000000,0.0000000,0.0000000,0.0000000,0.0000000,0.0000000,	0.0000000,0.0000000,0.0000000,0.0000000,0.0000000,0.0000000,0.0000000,0.0000000,0.0000000,0.0000000,0.0000000,	0.0000000,0.0000000,0.0000000,0.0000000,0.0000000,0.0000000,0.0000000,0.0000000,0.0000000,0.0000000,0.0000000,	0.0000000,0.0000000,0.0000000,0.0000000,0.0000000,0.0000000,0.0000000,0.0000000,0.0000000,0.0000000,0.0000000,	0.0000000,39.0000000,0.0000000,0.0000000,0.0000000,0.0000000,0.0000000,0.0000000,0.0000000,0.0000000,0.0000000,	0.0000000,0.0000000,2.0000000,0.0000000,0.0000000,0.0000000,0.0000000,0.0000000,0.0000000,0.0000000,0.0000000,	0.0000000,0.0000000,0.0000000,0.0000000,0.0000000,0.0000000,0.0000000,0.0000000,0.0000000,0.0000000,0.0000000,	0.0000000,0.0000000,0.0000000,0.0000000,0.0000000,0.0000000,0.0000000,0.0000000,0.0000000,0.0000000,0.0000000,	0.0000000,0.0000000,0.0000000,0.0000000,0.0000000,0.0000000,0.0000000,0.0000000,0.0000000,0.0000000,0.0000000,	0.0000000,0.0000000,0.0000000,0.0000000,0.0000000,0.0000000,0.0000000,0.0000000,0.0000000,0.0000000,0.0000000,
chr4	guttman:linc1939.3	###############################################################################################################################################################################################################################################################	126719018,126716971,126719892,126717998,126721839,126714680,126722516,126718652,126716991,126716611,126717894,126718510,126720843,126718028,126722127,126714832,126715348,126723011,126721243,126722844,126718819,126719205,126716776,126714731,126720364,126715888,126715633,126721140,126722165,126715894,126714487,126722038,126716671,126721025,126722573,126720611,126720779,126714252,126716557,126717454…	CAST_SNP,CAST_SNP,CAST_SNP,CAST_SNP,CAST_SNP,CAST_SNP,CAST_SNP,CAST_SNP,CAST_SNP,CAST_SNP,CAST_SNP,CAST_SNP,CAST_SNP,CAST_SNP,CAST_SNP,CAST_SNP,CAST_SNP,CAST_SNP,CAST_SNP,CAST_SNP,CAST_SNP,CAST_SNP,CAST_SNP,CAST_SNP,CAST_SNP,CAST_SNP,CAST_SNP,CAST_SNP,CAST_SNP,CAST_SNP,CAST_SNP,CAST_SNP,CAST_SNP,CAST_SNP,CAST_SNP,CAST_SNP,CAST_SNP,CAST_SNP,CAST_SNP,CAST_SNP,CAST_SNP,CAST_SNP,CAST_SNP,CAST_SNP,CAS…	0.0000000,0.0000000,0.0000000,0.0000000,0.0000000,0.0000000,0.0000000,0.0000000,0.0000000,0.0000000,0.0000000,0.0000000,0.0000000,0.0000000,0.0000000,0.0000000,0.0000000,0.0000000,0.0000000,0.0000000,0.0000000,0.0000000,0.0000000,0.0000000,0.0000000,0.0000000,2.0000000,0.0000000,0.0000000,0.0000000,0.0000000,0.0000000,0.0000000,1.0000000,0.0000000,0.0000000,0.0000000,1.0000000,0.0000000,0.0000000…	0.0000000,0.0000000,0.0000000,0.0000000,0.0000000,0.0000000,0.0000000,0.0000000,0.0000000,0.0000000,7.0000000,0.0000000,0.0000000,0.0000000,0.0000000,0.0000000,7.0000000,0.0000000,0.0000000,0.0000000,0.0000000,0.0000000,0.0000000,0.0000000,2.0000000,0.0000000,0.0000000,0.0000000,0.0000000,0.0000000,0.0000000,2.0000000,0.0000000,0.0000000,0.0000000,0.0000000,0.0000000,8.0000000,0.0000000,0.0000000…	0.0000000,0.0000000,0.0000000,0.0000000,0.0000000,0.0000000,0.0000000,0.0000000,1.0000000,0.0000000,0.0000000,0.0000000,0.0000000,0.0000000,0.0000000,0.0000000,0.0000000,0.0000000,0.0000000,0.0000000,0.0000000,0.0000000,0.0000000,0.0000000,0.0000000,0.0000000,0.0000000,8.0000000,0.0000000,0.0000000,0.0000000,0.0000000,0.0000000,14.0000000,0.0000000,0.0000000,0.0000000,16.0000000,0.0000000,0.00000…	0.0000000,0.0000000,0.0000000,0.0000000,0.0000000,0.0000000,0.0000000,1.0000000,0.0000000,0.0000000,4.0000000,14.0000000,0.0000000,0.0000000,0.0000000,0.0000000,1.0000000,0.0000000,0.0000000,22.0000000,0.0000000,0.0000000,98.0000000,0.0000000,0.0000000,0.0000000,0.0000000,0.0000000,0.0000000,0.0000000,0.0000000,0.0000000,71.0000000,0.0000000,0.0000000,0.0000000,0.0000000,17.0000000,0.0000000,0.00…	0.0000000,0.0000000,0.0000000,0.0000000,0.0000000,0.0000000,0.0000000,0.0000000,0.0000000,0.0000000,0.0000000,0.0000000,0.0000000,0.0000000,0.0000000,0.0000000,0.0000000,0.0000000,0.0000000,0.0000000,0.0000000,0.0000000,0.0000000,0.0000000,0.0000000,0.0000000,0.0000000,0.0000000,0.0000000,0.0000000,0.0000000,0.0000000,0.0000000,0.0000000,0.0000000,0.0000000,0.0000000,0.0000000,0.0000000,0.0000000…	0.0000000,0.0000000,0.0000000,0.0000000,0.0000000,0.0000000,0.0000000,0.0000000,0.0000000,0.0000000,0.0000000,0.0000000,0.0000000,0.0000000,0.0000000,0.0000000,0.0000000,0.0000000,0.0000000,0.0000000,7.0000000,0.0000000,0.0000000,0.0000000,11.0000000,0.0000000,0.0000000,0.0000000,0.0000000,0.0000000,0.0000000,0.0000000,0.0000000,0.0000000,0.0000000,3.0000000,0.0000000,0.0000000,0.0000000,0.000000…	0.0000000,0.0000000,0.0000000,0.0000000,0.0000000,0.0000000,0.0000000,0.0000000,0.0000000,0.0000000,0.0000000,0.0000000,0.0000000,0.0000000,0.0000000,0.0000000,0.0000000,0.0000000,0.0000000,0.0000000,0.0000000,0.0000000,0.0000000,0.0000000,0.0000000,0.0000000,0.0000000,0.0000000,0.0000000,0.0000000,0.0000000,0.0000000,0.0000000,0.0000000,0.0000000,0.0000000,0.0000000,0.0000000,0.0000000,0.0000000…	0.0000000,0.0000000,0.0000000,0.0000000,0.0000000,0.0000000,0.0000000,0.0000000,0.0000000,9.0000000,0.0000000,0.0000000,0.0000000,0.0000000,0.0000000,0.0000000,0.0000000,0.0000000,0.0000000,0.0000000,0.0000000,0.0000000,0.0000000,0.0000000,2.0000000,0.0000000,0.0000000,0.0000000,0.0000000,0.0000000,0.0000000,0.0000000,0.0000000,0.0000000,0.0000000,0.0000000,0.0000000,1.0000000,8.0000000,0.0000000…	0.0000000,0.0000000,0.0000000,0.0000000,0.0000000,0.0000000,0.0000000,0.0000000,0.0000000,0.0000000,0.0000000,0.0000000,0.0000000,0.0000000,0.0000000,0.0000000,0.0000000,0.0000000,10.0000000,0.0000000,0.0000000,4.0000000,0.0000000,0.0000000,0.0000000,0.0000000,0.0000000,0.0000000,0.0000000,0.0000000,0.0000000,0.0000000,0.0000000,0.0000000,0.0000000,0.0000000,0.0000000,11.0000000,0.0000000,3.00000…	0.0000000,0.0000000,0.0000000,0.0000000,0.0000000,0.0000000,0.0000000,0.0000000,0.0000000,0.0000000,0.0000000,0.0000000,0.0000000,0.0000000,0.0000000,0.0000000,0.0000000,0.0000000,104.0000000,0.0000000,0.0000000,0.0000000,0.0000000,0.0000000,1.0000000,0.0000000,13.0000000,0.0000000,0.0000000,0.0000000,0.0000000,0.0000000,0.0000000,1.0000000,0.0000000,0.0000000,0.0000000,7.0000000,0.0000000,0.0000…	0.0000000,0.0000000,0.0000000,0.0000000,0.0000000,0.0000000,0.0000000,0.0000000,0.0000000,0.0000000,0.0000000,1.0000000,0.0000000,0.0000000,0.0000000,0.0000000,0.0000000,0.0000000,0.0000000,0.0000000,0.0000000,30.0000000,0.0000000,0.0000000,0.0000000,0.0000000,0.0000000,0.0000000,0.0000000,0.0000000,0.0000000,0.0000000,0.0000000,0.0000000,0.0000000,0.0000000,1.0000000,40.0000000,0.0000000,0.00000…	0.0000000,0.0000000,0.0000000,0.0000000,0.0000000,0.0000000,0.0000000,0.0000000,0.0000000,0.0000000,0.0000000,0.0000000,0.0000000,0.0000000,0.0000000,0.0000000,0.0000000,0.0000000,0.0000000,0.0000000,0.0000000,0.0000000,0.0000000,0.0000000,0.0000000,0.0000000,0.0000000,0.0000000,0.0000000,0.0000000,0.0000000,0.0000000,0.0000000,0.0000000,0.0000000,0.0000000,2.0000000,53.0000000,0.0000000,0.000000…	0.0000000,0.0000000,0.0000000,0.0000000,0.0000000,0.0000000,0.0000000,0.0000000,0.0000000,0.0000000,0.0000000,0.0000000,0.0000000,0.0000000,0.0000000,0.0000000,0.0000000,6.0000000,0.0000000,11.0000000,0.0000000,0.0000000,0.0000000,0.0000000,0.0000000,0.0000000,25.0000000,0.0000000,0.0000000,0.0000000,0.0000000,0.0000000,0.0000000,0.0000000,0.0000000,0.0000000,0.0000000,4.0000000,0.0000000,0.00000…	1.0000000,0.0000000,0.0000000,0.0000000,5.0000000,17.0000000,0.0000000,0.0000000,0.0000000,1.0000000,0.0000000,0.0000000,0.0000000,0.0000000,0.0000000,13.0000000,0.0000000,0.0000000,0.0000000,0.0000000,0.0000000,3.0000000,0.0000000,15.0000000,1.0000000,0.0000000,4.0000000,0.0000000,0.0000000,0.0000000,0.0000000,2.0000000,0.0000000,0.0000000,0.0000000,0.0000000,0.0000000,11.0000000,0.0000000,1.000…	0.0000000,0.0000000,0.0000000,0.0000000,0.0000000,0.0000000,0.0000000,0.0000000,0.0000000,2.0000000,0.0000000,0.0000000,0.0000000,0.0000000,0.0000000,0.0000000,0.0000000,0.0000000,0.0000000,3.0000000,0.0000000,4.0000000,0.0000000,0.0000000,23.0000000,0.0000000,4.0000000,0.0000000,0.0000000,0.0000000,0.0000000,0.0000000,0.0000000,0.0000000,0.0000000,0.0000000,0.0000000,4.0000000,0.0000000,0.000000…	0.0000000,0.0000000,0.0000000,0.0000000,0.0000000,0.0000000,0.0000000,0.0000000,0.0000000,0.0000000,0.0000000,0.0000000,0.0000000,0.0000000,0.0000000,1.0000000,0.0000000,0.0000000,1.0000000,0.0000000,0.0000000,0.0000000,3.0000000,0.0000000,5.0000000,0.0000000,0.0000000,0.0000000,0.0000000,0.0000000,0.0000000,0.0000000,1.0000000,0.0000000,0.0000000,0.0000000,0.0000000,11.0000000,0.0000000,0.000000…
chr4	Rmrp	43	43505888	CAST_SNP	78.0000000,	429.0000000,	134.0000000,	231.0000000,	6.0000000,	15.0000000,	4.0000000,	66.0000000,	66.0000000,	85.0000000,	64.0000000,	82.0000000,	43.0000000,	59.0000000,	30.0000000,	63.0000000,
chr4	Rnu11	72,108,13,21	131,826,029,131,825,000,000,000,000,000,000,000	CAST_SNP,CAST_SNP,CAST_SNP,CAST_SNP	0.0000000,0.0000000,0.0000000,0.0000000,	0.0000000,0.0000000,0.0000000,0.0000000,	0.0000000,0.0000000,0.0000000,0.0000000,	15.0000000,11.0000000,11.0000000,13.0000000,	0.0000000,0.0000000,0.0000000,0.0000000,	0.0000000,0.0000000,0.0000000,0.0000000,	0.0000000,0.0000000,0.0000000,0.0000000,	0.0000000,0.0000000,0.0000000,0.0000000,	0.0000000,0.0000000,0.0000000,0.0000000,	0.0000000,0.0000000,0.0000000,0.0000000,	1.0000000,1.0000000,1.0000000,1.0000000,	32.0000000,21.0000000,17.0000000,17.0000000,	0.0000000,0.0000000,1.0000000,1.0000000,	1.0000000,1.0000000,0.0000000,0.0000000,	1.0000000,0.0000000,0.0000000,0.0000000,	0.0000000,0.0000000,0.0000000,0.0000000,
chr4	Snhg3	145	131908141	CAST_SNP	4.0000000,	0.0000000,	42.0000000,	49.0000000,	108.0000000,	0.0000000,	1.0000000,	0.0000000,	0.0000000,	3.0000000,	4.0000000,	0.0000000,	20.0000000,	0.0000000,	1.0000000,	9.0000000,
chr4	uc008rzc.1	2021,390,935,139,76,1266,2611,790	1,110,511,211,110,130,000,000,000,000,000,000,000,000,000,000,000,000,000,000,000,000	CAST_SNP,CAST_SNP,CAST_SNP,CAST_SNP,CAST_SNP,CAST_SNP,129S1_SNP,CAST_SNP	0.0000000,0.0000000,0.0000000,0.0000000,0.0000000,0.0000000,70.0000000,0.0000000,	0.0000000,0.0000000,0.0000000,0.0000000,0.0000000,0.0000000,0.0000000,0.0000000,	0.0000000,0.0000000,0.0000000,0.0000000,0.0000000,0.0000000,0.0000000,0.0000000,	0.0000000,0.0000000,0.0000000,0.0000000,0.0000000,0.0000000,0.0000000,0.0000000,	0.0000000,0.0000000,0.0000000,0.0000000,0.0000000,0.0000000,0.0000000,0.0000000,	0.0000000,0.0000000,0.0000000,0.0000000,0.0000000,0.0000000,0.0000000,0.0000000,	0.0000000,0.0000000,0.0000000,0.0000000,0.0000000,0.0000000,0.0000000,0.0000000,	0.0000000,0.0000000,0.0000000,0.0000000,0.0000000,0.0000000,0.0000000,0.0000000,	0.0000000,0.0000000,0.0000000,0.0000000,0.0000000,0.0000000,0.0000000,0.0000000,	0.0000000,0.0000000,0.0000000,0.0000000,0.0000000,0.0000000,0.0000000,0.0000000,	0.0000000,0.0000000,0.0000000,0.0000000,0.0000000,0.0000000,0.0000000,0.0000000,	0.0000000,0.0000000,0.0000000,0.0000000,0.0000000,0.0000000,0.0000000,0.0000000,	0.0000000,0.0000000,0.0000000,1.0000000,0.0000000,0.0000000,0.0000000,0.0000000,	0.0000000,0.0000000,0.0000000,0.0000000,0.0000000,0.0000000,0.0000000,0.0000000,	0.0000000,0.0000000,1.0000000,0.0000000,0.0000000,0.0000000,0.0000000,0.0000000,	0.0000000,0.0000000,0.0000000,0.0000000,0.0000000,0.0000000,0.0000000,0.0000000,
chr4	uc008spe.1	384,584,329,462,304,000,000,000	4,306,424,743,066,110,000,000,000,000,000,000,000,000,000,000,000,000,000,000,000,000	129S1_SNP,129S1_SNP,129S1_SNP,CAST_SNP,129S1_SNP,129S1_SNP,129S1_SNP,129S1_SNP	0.0000000,0.0000000,0.0000000,0.0000000,0.0000000,0.0000000,0.0000000,0.0000000,	0.0000000,0.0000000,0.0000000,0.0000000,0.0000000,0.0000000,0.0000000,0.0000000,	0.0000000,0.0000000,0.0000000,0.0000000,0.0000000,0.0000000,1.0000000,1.0000000,	0.0000000,67.0000000,0.0000000,183.0000000,0.0000000,0.0000000,145.0000000,142.0000000,	0.0000000,0.0000000,0.0000000,0.0000000,0.0000000,0.0000000,0.0000000,0.0000000,	0.0000000,0.0000000,0.0000000,0.0000000,0.0000000,0.0000000,0.0000000,0.0000000,	0.0000000,0.0000000,0.0000000,0.0000000,0.0000000,0.0000000,0.0000000,0.0000000,	0.0000000,1.0000000,0.0000000,0.0000000,0.0000000,0.0000000,0.0000000,0.0000000,	0.0000000,0.0000000,0.0000000,5.0000000,0.0000000,0.0000000,0.0000000,0.0000000,	0.0000000,0.0000000,0.0000000,0.0000000,0.0000000,0.0000000,0.0000000,0.0000000,	28.0000000,21.0000000,42.0000000,1.0000000,57.0000000,31.0000000,56.0000000,56.0000000,	0.0000000,25.0000000,0.0000000,0.0000000,0.0000000,0.0000000,59.0000000,59.0000000,	0.0000000,0.0000000,0.0000000,4.0000000,0.0000000,0.0000000,0.0000000,0.0000000,	0.0000000,0.0000000,0.0000000,0.0000000,0.0000000,0.0000000,0.0000000,0.0000000,	0.0000000,15.0000000,1.0000000,21.0000000,1.0000000,0.0000000,21.0000000,21.0000000,	0.0000000,1.0000000,0.0000000,0.0000000,0.0000000,0.0000000,1.0000000,1.0000000,
chr4	uc008thi.1	608,611,775,14,339,980,501,439,954,539,1045,157,894,159	6,371,047,563,710,470,000,000,000,000,000,000,000,000,000,000,000,000,000,000,000,000,000,000,000,000,000,000,000,000,000,000,000,000,000,000,000,000	CAST_SNP,CAST_SNP,CAST_SNP,CAST_SNP,CAST_SNP,CAST_SNP,CAST_SNP,CAST_SNP,CAST_SNP,CAST_SNP,CAST_SNP,CAST_SNP,CAST_SNP,CAST_SNP	0.0000000,0.0000000,0.0000000,8.0000000,0.0000000,0.0000000,0.0000000,0.0000000,0.0000000,0.0000000,0.0000000,0.0000000,0.0000000,0.0000000,	0.0000000,0.0000000,0.0000000,22.0000000,0.0000000,0.0000000,0.0000000,0.0000000,0.0000000,0.0000000,0.0000000,0.0000000,0.0000000,0.0000000,	0.0000000,0.0000000,0.0000000,35.0000000,0.0000000,0.0000000,0.0000000,0.0000000,0.0000000,0.0000000,0.0000000,0.0000000,0.0000000,0.0000000,	0.0000000,0.0000000,0.0000000,0.0000000,0.0000000,0.0000000,0.0000000,0.0000000,0.0000000,0.0000000,0.0000000,0.0000000,0.0000000,0.0000000,	0.0000000,0.0000000,0.0000000,117.0000000,0.0000000,0.0000000,0.0000000,0.0000000,0.0000000,0.0000000,0.0000000,0.0000000,0.0000000,0.0000000,	0.0000000,0.0000000,0.0000000,1.0000000,0.0000000,0.0000000,0.0000000,0.0000000,0.0000000,0.0000000,0.0000000,0.0000000,0.0000000,0.0000000,	0.0000000,0.0000000,0.0000000,0.0000000,0.0000000,0.0000000,0.0000000,0.0000000,0.0000000,0.0000000,0.0000000,0.0000000,0.0000000,0.0000000,	0.0000000,0.0000000,0.0000000,2.0000000,0.0000000,0.0000000,0.0000000,0.0000000,0.0000000,0.0000000,0.0000000,0.0000000,0.0000000,0.0000000,	0.0000000,0.0000000,0.0000000,24.0000000,0.0000000,0.0000000,0.0000000,0.0000000,0.0000000,0.0000000,0.0000000,0.0000000,0.0000000,1.0000000,	0.0000000,0.0000000,0.0000000,13.0000000,0.0000000,0.0000000,0.0000000,0.0000000,0.0000000,0.0000000,0.0000000,0.0000000,0.0000000,0.0000000,	0.0000000,0.0000000,0.0000000,2.0000000,0.0000000,0.0000000,0.0000000,0.0000000,0.0000000,0.0000000,0.0000000,40.0000000,0.0000000,41.0000000,	0.0000000,0.0000000,0.0000000,0.0000000,0.0000000,0.0000000,0.0000000,0.0000000,0.0000000,0.0000000,0.0000000,0.0000000,0.0000000,0.0000000,	0.0000000,0.0000000,0.0000000,3.0000000,0.0000000,0.0000000,0.0000000,0.0000000,0.0000000,0.0000000,0.0000000,0.0000000,0.0000000,0.0000000,	0.0000000,0.0000000,0.0000000,15.0000000,0.0000000,0.0000000,0.0000000,0.0000000,0.0000000,0.0000000,0.0000000,0.0000000,0.0000000,0.0000000,	0.0000000,0.0000000,0.0000000,9.0000000,0.0000000,0.0000000,0.0000000,0.0000000,0.0000000,0.0000000,0.0000000,14.0000000,0.0000000,14.0000000,	0.0000000,0.0000000,0.0000000,0.0000000,0.0000000,0.0000000,0.0000000,0.0000000,0.0000000,0.0000000,0.0000000,0.0000000,0.0000000,0.0000000,
chr4	uc008thj.1	768,1185,2562,1860,1905,2601,14,2572,302,2368,465,565,1719,1720,1274,157,159	6,380,910,463,809,520,000,000,000,000,000,000,000,000,000,000,000,000,000,000,000,000,000,000,000,000,000,000,000,000,000,000,000,000,000,000,000,000,000,000,000,000,000,000,000,000	CAST_SNP,CAST_SNP,CAST_SNP,CAST_SNP,CAST_SNP,CAST_SNP,CAST_SNP,CAST_SNP,CAST_SNP,CAST_SNP,CAST_SNP,CAST_SNP,CAST_SNP,CAST_SNP,CAST_SNP,CAST_SNP,CAST_SNP	0.0000000,0.0000000,0.0000000,0.0000000,0.0000000,0.0000000,8.0000000,0.0000000,0.0000000,0.0000000,0.0000000,0.0000000,0.0000000,0.0000000,0.0000000,0.0000000,0.0000000,	0.0000000,0.0000000,0.0000000,0.0000000,0.0000000,0.0000000,22.0000000,0.0000000,0.0000000,0.0000000,0.0000000,0.0000000,0.0000000,0.0000000,0.0000000,0.0000000,0.0000000,	0.0000000,0.0000000,0.0000000,0.0000000,0.0000000,0.0000000,35.0000000,0.0000000,0.0000000,0.0000000,0.0000000,0.0000000,0.0000000,0.0000000,0.0000000,0.0000000,0.0000000,	0.0000000,0.0000000,0.0000000,0.0000000,0.0000000,0.0000000,0.0000000,0.0000000,0.0000000,0.0000000,0.0000000,0.0000000,0.0000000,0.0000000,0.0000000,0.0000000,0.0000000,	0.0000000,0.0000000,0.0000000,0.0000000,0.0000000,0.0000000,117.0000000,0.0000000,0.0000000,0.0000000,0.0000000,0.0000000,0.0000000,0.0000000,0.0000000,0.0000000,0.0000000,	0.0000000,0.0000000,0.0000000,0.0000000,0.0000000,0.0000000,1.0000000,0.0000000,0.0000000,0.0000000,0.0000000,0.0000000,0.0000000,0.0000000,0.0000000,0.0000000,0.0000000,	0.0000000,0.0000000,0.0000000,0.0000000,0.0000000,0.0000000,0.0000000,0.0000000,0.0000000,0.0000000,0.0000000,0.0000000,0.0000000,0.0000000,0.0000000,0.0000000,0.0000000,	0.0000000,0.0000000,0.0000000,0.0000000,0.0000000,0.0000000,2.0000000,0.0000000,0.0000000,0.0000000,0.0000000,0.0000000,0.0000000,0.0000000,0.0000000,0.0000000,0.0000000,	0.0000000,0.0000000,0.0000000,0.0000000,0.0000000,0.0000000,24.0000000,0.0000000,0.0000000,0.0000000,0.0000000,0.0000000,0.0000000,0.0000000,0.0000000,0.0000000,1.0000000,	0.0000000,0.0000000,0.0000000,0.0000000,0.0000000,0.0000000,13.0000000,0.0000000,0.0000000,0.0000000,0.0000000,0.0000000,0.0000000,0.0000000,0.0000000,0.0000000,0.0000000,	0.0000000,0.0000000,0.0000000,0.0000000,0.0000000,0.0000000,2.0000000,0.0000000,0.0000000,0.0000000,0.0000000,0.0000000,0.0000000,0.0000000,0.0000000,40.0000000,41.0000000,	0.0000000,0.0000000,0.0000000,0.0000000,0.0000000,0.0000000,0.0000000,0.0000000,0.0000000,0.0000000,0.0000000,0.0000000,0.0000000,0.0000000,0.0000000,0.0000000,0.0000000,	0.0000000,0.0000000,0.0000000,0.0000000,0.0000000,0.0000000,3.0000000,0.0000000,0.0000000,0.0000000,0.0000000,0.0000000,0.0000000,0.0000000,0.0000000,0.0000000,0.0000000,	0.0000000,0.0000000,0.0000000,0.0000000,0.0000000,0.0000000,15.0000000,0.0000000,0.0000000,0.0000000,0.0000000,0.0000000,0.0000000,0.0000000,0.0000000,0.0000000,0.0000000,	0.0000000,0.0000000,0.0000000,0.0000000,0.0000000,0.0000000,9.0000000,0.0000000,0.0000000,0.0000000,0.0000000,0.0000000,0.0000000,0.0000000,0.0000000,14.0000000,14.0000000,	0.0000000,0.0000000,0.0000000,0.0000000,0.0000000,0.0000000,0.0000000,0.0000000,0.0000000,0.0000000,0.0000000,0.0000000,0.0000000,0.0000000,0.0000000,0.0000000,0.0000000,
chr4	uc008uch.1	807,1417,1804,590,591,785,404,1141,346,63	109,078,052,109,077,000,000,000,000,000,000,000,000,000,000,000,000,000,000,000,000,000,000,000,000,000,000,000,000,000	129S1_SNP,CAST_SNP,129S1_SNP,129S1_SNP,129S1_SNP,CAST_SNP,129S1_SNP,129S1_SNP,CAST_SNP,129S1_SNP	0.0000000,0.0000000,0.0000000,0.0000000,0.0000000,0.0000000,0.0000000,0.0000000,0.0000000,0.0000000,	0.0000000,0.0000000,27.0000000,0.0000000,0.0000000,0.0000000,0.0000000,0.0000000,0.0000000,0.0000000,	0.0000000,0.0000000,0.0000000,0.0000000,0.0000000,0.0000000,0.0000000,0.0000000,0.0000000,0.0000000,	0.0000000,0.0000000,0.0000000,0.0000000,0.0000000,0.0000000,0.0000000,0.0000000,0.0000000,0.0000000,	0.0000000,0.0000000,68.0000000,0.0000000,0.0000000,0.0000000,0.0000000,0.0000000,0.0000000,0.0000000,	0.0000000,0.0000000,32.0000000,0.0000000,0.0000000,0.0000000,0.0000000,0.0000000,0.0000000,0.0000000,	0.0000000,0.0000000,161.0000000,0.0000000,0.0000000,0.0000000,0.0000000,0.0000000,0.0000000,0.0000000,	4.0000000,0.0000000,1089.0000000,0.0000000,0.0000000,2.0000000,0.0000000,0.0000000,0.0000000,0.0000000,	0.0000000,0.0000000,82.0000000,0.0000000,0.0000000,0.0000000,0.0000000,0.0000000,0.0000000,0.0000000,	2.0000000,0.0000000,26.0000000,0.0000000,0.0000000,2.0000000,0.0000000,0.0000000,0.0000000,0.0000000,	0.0000000,0.0000000,1.0000000,0.0000000,0.0000000,0.0000000,0.0000000,0.0000000,0.0000000,0.0000000,	0.0000000,0.0000000,0.0000000,0.0000000,0.0000000,0.0000000,0.0000000,0.0000000,0.0000000,0.0000000,	0.0000000,0.0000000,20.0000000,0.0000000,0.0000000,0.0000000,0.0000000,6.0000000,0.0000000,0.0000000,	2.0000000,0.0000000,29.0000000,0.0000000,0.0000000,1.0000000,0.0000000,0.0000000,0.0000000,0.0000000,	1.0000000,0.0000000,11.0000000,0.0000000,0.0000000,1.0000000,0.0000000,0.0000000,0.0000000,0.0000000,	0.0000000,0.0000000,19.0000000,0.0000000,0.0000000,0.0000000,0.0000000,0.0000000,0.0000000,0.0000000,
chr4	uc008utg.1	3,842,384,639,110,320,000,000,000,000,000,000,000,000,000,000,000,000,000,000,000,000,000,000,000,000,000,000,000,000,000,000,000,000,000,000,000,000,000,000,000,000,000,000,000,000,000,000,000,000,000,000,000,000,000,000,000,000	126011569,126011565,126015020,126014379,126013096,126014247,126012994,126013601,126011296,126011676,126013083,126012313,126012439,126012377,126013455,126014350,126014348,126014679,126014469,126013316,126013424,126014060,126013675,126013161,126013672,126012774,126011877,126014692,126010207,126012889,126011620,126013143,126012758,126013138,126013389,126013388,126014409,126011335,126010181,126012740…	CAST_SNP,CAST_SNP,CAST_SNP,CAST_SNP,CAST_SNP,CAST_SNP,CAST_SNP,CAST_SNP,CAST_SNP,CAST_SNP,CAST_SNP,CAST_SNP,CAST_SNP,CAST_SNP,CAST_SNP,CAST_SNP,CAST_SNP,CAST_SNP,CAST_SNP,CAST_SNP,CAST_SNP,CAST_SNP,CAST_SNP,CAST_SNP,CAST_SNP,CAST_SNP,CAST_SNP,CAST_SNP,CAST_SNP,CAST_SNP,CAST_SNP,CAST_SNP,CAST_SNP,CAST_SNP,CAST_SNP,CAST_SNP,CAST_SNP,CAST_SNP,CAST_SNP,CAST_SNP,CAST_SNP,CAST_SNP,CAST_SNP,CAST_SNP	0.0000000,0.0000000,0.0000000,0.0000000,0.0000000,0.0000000,0.0000000,0.0000000,0.0000000,0.0000000,0.0000000,0.0000000,0.0000000,0.0000000,0.0000000,0.0000000,0.0000000,0.0000000,0.0000000,0.0000000,0.0000000,0.0000000,0.0000000,0.0000000,0.0000000,0.0000000,0.0000000,0.0000000,8.0000000,3.0000000,0.0000000,0.0000000,0.0000000,0.0000000,0.0000000,0.0000000,0.0000000,0.0000000,0.0000000,0.0000000…	0.0000000,0.0000000,1.0000000,0.0000000,0.0000000,0.0000000,0.0000000,0.0000000,0.0000000,0.0000000,0.0000000,0.0000000,0.0000000,0.0000000,0.0000000,0.0000000,0.0000000,0.0000000,0.0000000,0.0000000,0.0000000,0.0000000,0.0000000,0.0000000,0.0000000,0.0000000,0.0000000,0.0000000,0.0000000,2.0000000,0.0000000,0.0000000,0.0000000,0.0000000,0.0000000,0.0000000,0.0000000,0.0000000,0.0000000,0.0000000…	0.0000000,0.0000000,0.0000000,0.0000000,0.0000000,0.0000000,5.0000000,0.0000000,0.0000000,0.0000000,0.0000000,0.0000000,0.0000000,0.0000000,0.0000000,0.0000000,0.0000000,0.0000000,0.0000000,0.0000000,0.0000000,0.0000000,0.0000000,0.0000000,0.0000000,0.0000000,2.0000000,0.0000000,358.0000000,67.0000000,0.0000000,0.0000000,0.0000000,0.0000000,0.0000000,0.0000000,0.0000000,0.0000000,370.0000000,0.00…	0.0000000,0.0000000,0.0000000,0.0000000,0.0000000,0.0000000,12.0000000,0.0000000,0.0000000,0.0000000,0.0000000,0.0000000,0.0000000,0.0000000,0.0000000,0.0000000,0.0000000,0.0000000,0.0000000,0.0000000,0.0000000,0.0000000,0.0000000,0.0000000,0.0000000,0.0000000,1.0000000,0.0000000,1.0000000,112.0000000,0.0000000,0.0000000,0.0000000,0.0000000,0.0000000,0.0000000,0.0000000,0.0000000,1.0000000,0.0000…	0.0000000,0.0000000,0.0000000,0.0000000,0.0000000,0.0000000,0.0000000,0.0000000,0.0000000,0.0000000,0.0000000,0.0000000,0.0000000,0.0000000,0.0000000,0.0000000,0.0000000,0.0000000,0.0000000,0.0000000,0.0000000,0.0000000,0.0000000,0.0000000,0.0000000,0.0000000,0.0000000,0.0000000,3.0000000,0.0000000,0.0000000,0.0000000,0.0000000,0.0000000,0.0000000,0.0000000,0.0000000,0.0000000,1.0000000,0.0000000…	0.0000000,0.0000000,0.0000000,0.0000000,0.0000000,0.0000000,0.0000000,0.0000000,0.0000000,0.0000000,0.0000000,0.0000000,0.0000000,0.0000000,0.0000000,0.0000000,0.0000000,0.0000000,0.0000000,0.0000000,0.0000000,0.0000000,0.0000000,0.0000000,0.0000000,0.0000000,0.0000000,0.0000000,181.0000000,0.0000000,0.0000000,0.0000000,0.0000000,0.0000000,0.0000000,0.0000000,0.0000000,0.0000000,210.0000000,0.000…	0.0000000,0.0000000,0.0000000,0.0000000,0.0000000,0.0000000,0.0000000,0.0000000,0.0000000,0.0000000,0.0000000,0.0000000,0.0000000,0.0000000,0.0000000,0.0000000,0.0000000,0.0000000,0.0000000,0.0000000,0.0000000,0.0000000,0.0000000,0.0000000,0.0000000,0.0000000,0.0000000,0.0000000,0.0000000,0.0000000,0.0000000,0.0000000,0.0000000,0.0000000,0.0000000,0.0000000,0.0000000,0.0000000,0.0000000,0.0000000…	0.0000000,0.0000000,0.0000000,0.0000000,0.0000000,0.0000000,0.0000000,0.0000000,0.0000000,0.0000000,0.0000000,0.0000000,0.0000000,0.0000000,0.0000000,0.0000000,0.0000000,0.0000000,0.0000000,0.0000000,0.0000000,0.0000000,0.0000000,0.0000000,0.0000000,0.0000000,0.0000000,0.0000000,0.0000000,0.0000000,0.0000000,0.0000000,0.0000000,0.0000000,0.0000000,0.0000000,0.0000000,0.0000000,0.0000000,0.0000000…	4.0000000,4.0000000,7.0000000,0.0000000,0.0000000,0.0000000,0.0000000,0.0000000,0.0000000,4.0000000,0.0000000,1.0000000,0.0000000,0.0000000,0.0000000,0.0000000,0.0000000,0.0000000,0.0000000,0.0000000,0.0000000,0.0000000,0.0000000,1.0000000,0.0000000,0.0000000,0.0000000,0.0000000,0.0000000,0.0000000,2.0000000,1.0000000,0.0000000,0.0000000,0.0000000,0.0000000,0.0000000,0.0000000,0.0000000,0.0000000…	0.0000000,0.0000000,0.0000000,0.0000000,0.0000000,0.0000000,0.0000000,0.0000000,0.0000000,0.0000000,0.0000000,0.0000000,1.0000000,0.0000000,0.0000000,0.0000000,0.0000000,0.0000000,0.0000000,0.0000000,0.0000000,0.0000000,0.0000000,0.0000000,0.0000000,0.0000000,1.0000000,0.0000000,0.0000000,0.0000000,0.0000000,0.0000000,0.0000000,0.0000000,0.0000000,0.0000000,0.0000000,0.0000000,0.0000000,0.0000000…	0.0000000,0.0000000,0.0000000,0.0000000,0.0000000,0.0000000,0.0000000,0.0000000,0.0000000,0.0000000,0.0000000,0.0000000,5.0000000,0.0000000,0.0000000,0.0000000,0.0000000,0.0000000,0.0000000,0.0000000,0.0000000,0.0000000,0.0000000,0.0000000,0.0000000,0.0000000,0.0000000,0.0000000,0.0000000,0.0000000,0.0000000,0.0000000,0.0000000,0.0000000,0.0000000,0.0000000,0.0000000,0.0000000,0.0000000,0.0000000…	0.0000000,0.0000000,0.0000000,0.0000000,0.0000000,0.0000000,14.0000000,0.0000000,0.0000000,0.0000000,0.0000000,0.0000000,0.0000000,0.0000000,0.0000000,0.0000000,0.0000000,0.0000000,0.0000000,0.0000000,0.0000000,0.0000000,0.0000000,0.0000000,0.0000000,0.0000000,455.0000000,0.0000000,0.0000000,58.0000000,0.0000000,0.0000000,0.0000000,0.0000000,0.0000000,0.0000000,0.0000000,0.0000000,0.0000000,0.000…	5.0000000,5.0000000,0.0000000,0.0000000,0.0000000,0.0000000,0.0000000,0.0000000,0.0000000,20.0000000,0.0000000,14.0000000,6.0000000,7.0000000,1.0000000,0.0000000,0.0000000,0.0000000,0.0000000,0.0000000,0.0000000,0.0000000,0.0000000,0.0000000,0.0000000,7.0000000,0.0000000,0.0000000,0.0000000,0.0000000,15.0000000,0.0000000,12.0000000,0.0000000,0.0000000,0.0000000,0.0000000,0.0000000,6.0000000,11.00…	1.0000000,1.0000000,0.0000000,0.0000000,8.0000000,0.0000000,15.0000000,0.0000000,0.0000000,0.0000000,11.0000000,0.0000000,21.0000000,3.0000000,0.0000000,0.0000000,0.0000000,0.0000000,0.0000000,0.0000000,0.0000000,0.0000000,0.0000000,0.0000000,0.0000000,0.0000000,15.0000000,0.0000000,23.0000000,0.0000000,1.0000000,0.0000000,0.0000000,0.0000000,0.0000000,0.0000000,0.0000000,0.0000000,29.0000000,0.0…	2.0000000,2.0000000,2.0000000,0.0000000,0.0000000,0.0000000,0.0000000,0.0000000,0.0000000,6.0000000,0.0000000,3.0000000,164.0000000,52.0000000,0.0000000,0.0000000,0.0000000,0.0000000,0.0000000,0.0000000,0.0000000,0.0000000,0.0000000,0.0000000,0.0000000,0.0000000,0.0000000,0.0000000,0.0000000,0.0000000,3.0000000,0.0000000,0.0000000,0.0000000,0.0000000,0.0000000,0.0000000,0.0000000,1.0000000,0.0000…	1.0000000,1.0000000,3.0000000,1.0000000,1.0000000,0.0000000,1.0000000,0.0000000,0.0000000,1.0000000,0.0000000,0.0000000,3.0000000,0.0000000,0.0000000,1.0000000,1.0000000,0.0000000,4.0000000,0.0000000,0.0000000,0.0000000,0.0000000,2.0000000,0.0000000,0.0000000,17.0000000,0.0000000,2.0000000,0.0000000,4.0000000,2.0000000,0.0000000,2.0000000,0.0000000,0.0000000,1.0000000,0.0000000,4.0000000,0.000000…
chr4	uc008vai.1	3,651,133,251,324,120,000,000,000,000,000,000,000,000,000,000,000,000,000,000,000,000,000,000	131,455,974,131,467,000,000,000,000,000,000,000,000,000,000,000,000,000,000,000,000,000,000,000,000,000,000,000,000,000,000,000,000,000,000,000,000,000,000,000,000,000,000,000,000,000,000,000,000,000,000,000,000,000	CAST_SNP,CAST_SNP,CAST_SNP,CAST_SNP,CAST_SNP,129S1_SNP,CAST_SNP,CAST_SNP,CAST_SNP,CAST_SNP,CAST_SNP,CAST_SNP,CAST_SNP,129S1_SNP,129S1_SNP,CAST_SNP,CAST_SNP,CAST_SNP	0.0000000,0.0000000,25.0000000,2.0000000,0.0000000,0.0000000,38.0000000,0.0000000,0.0000000,25.0000000,1.0000000,2.0000000,26.0000000,0.0000000,0.0000000,19.0000000,0.0000000,0.0000000,	0.0000000,0.0000000,0.0000000,298.0000000,0.0000000,0.0000000,1.0000000,3.0000000,0.0000000,1.0000000,440.0000000,0.0000000,1.0000000,0.0000000,0.0000000,0.0000000,3.0000000,0.0000000,	0.0000000,0.0000000,8.0000000,0.0000000,0.0000000,0.0000000,8.0000000,0.0000000,0.0000000,8.0000000,0.0000000,6.0000000,9.0000000,0.0000000,0.0000000,3.0000000,0.0000000,0.0000000,	0.0000000,0.0000000,13.0000000,13.0000000,0.0000000,0.0000000,5.0000000,0.0000000,0.0000000,13.0000000,22.0000000,0.0000000,11.0000000,0.0000000,0.0000000,13.0000000,0.0000000,0.0000000,	0.0000000,0.0000000,0.0000000,0.0000000,0.0000000,0.0000000,0.0000000,0.0000000,0.0000000,0.0000000,7.0000000,0.0000000,0.0000000,0.0000000,0.0000000,0.0000000,0.0000000,0.0000000,	0.0000000,0.0000000,5.0000000,0.0000000,0.0000000,0.0000000,5.0000000,0.0000000,0.0000000,5.0000000,0.0000000,0.0000000,5.0000000,0.0000000,0.0000000,3.0000000,0.0000000,0.0000000,	0.0000000,0.0000000,0.0000000,0.0000000,0.0000000,0.0000000,0.0000000,0.0000000,0.0000000,0.0000000,72.0000000,9.0000000,0.0000000,0.0000000,0.0000000,0.0000000,0.0000000,0.0000000,	0.0000000,0.0000000,1.0000000,3.0000000,0.0000000,0.0000000,2.0000000,0.0000000,0.0000000,2.0000000,3.0000000,0.0000000,2.0000000,0.0000000,0.0000000,1.0000000,0.0000000,0.0000000,	0.0000000,0.0000000,1.0000000,0.0000000,0.0000000,0.0000000,1.0000000,0.0000000,0.0000000,1.0000000,0.0000000,1.0000000,1.0000000,0.0000000,0.0000000,0.0000000,0.0000000,0.0000000,	0.0000000,0.0000000,14.0000000,0.0000000,0.0000000,0.0000000,15.0000000,0.0000000,0.0000000,14.0000000,0.0000000,4.0000000,15.0000000,0.0000000,0.0000000,11.0000000,0.0000000,0.0000000,	0.0000000,0.0000000,0.0000000,0.0000000,0.0000000,0.0000000,0.0000000,0.0000000,0.0000000,0.0000000,2.0000000,0.0000000,0.0000000,0.0000000,0.0000000,0.0000000,0.0000000,0.0000000,	0.0000000,0.0000000,8.0000000,0.0000000,0.0000000,0.0000000,9.0000000,0.0000000,0.0000000,8.0000000,0.0000000,0.0000000,8.0000000,0.0000000,0.0000000,2.0000000,0.0000000,0.0000000,	0.0000000,0.0000000,58.0000000,79.0000000,0.0000000,0.0000000,112.0000000,0.0000000,0.0000000,59.0000000,65.0000000,7.0000000,70.0000000,0.0000000,0.0000000,16.0000000,0.0000000,0.0000000,	0.0000000,0.0000000,27.0000000,1.0000000,0.0000000,0.0000000,55.0000000,5.0000000,0.0000000,29.0000000,1.0000000,1.0000000,33.0000000,0.0000000,0.0000000,15.0000000,9.0000000,0.0000000,	0.0000000,0.0000000,1.0000000,0.0000000,0.0000000,0.0000000,1.0000000,19.0000000,0.0000000,1.0000000,2.0000000,0.0000000,1.0000000,0.0000000,0.0000000,0.0000000,17.0000000,0.0000000,	0.0000000,0.0000000,12.0000000,8.0000000,0.0000000,0.0000000,41.0000000,4.0000000,0.0000000,12.0000000,8.0000000,2.0000000,14.0000000,0.0000000,0.0000000,6.0000000,2.0000000,0.0000000,
chr4	uc008vpc.2	1,520,150,725,046,140,000,000,000,000,000,000,000,000,000,000,000,000,000	141,236,984,141,236,000,000,000,000,000,000,000,000,000,000,000,000,000,000,000,000,000,000,000,000,000,000,000,000,000,000,000,000,000,000,000,000,000,000,000,000,000,000,000,000	CAST_SNP,CAST_SNP,CAST_SNP,CAST_SNP,CAST_SNP,129S1_SNP,129S1_SNP,CAST_SNP,CAST_SNP,CAST_SNP,CAST_SNP,129S1_SNP,CAST_SNP,CAST_SNP,CAST_SNP	0.0000000,0.0000000,0.0000000,0.0000000,0.0000000,0.0000000,0.0000000,0.0000000,0.0000000,0.0000000,0.0000000,0.0000000,0.0000000,0.0000000,0.0000000,	0.0000000,0.0000000,0.0000000,0.0000000,0.0000000,0.0000000,0.0000000,0.0000000,0.0000000,0.0000000,0.0000000,0.0000000,1.0000000,0.0000000,0.0000000,	0.0000000,0.0000000,0.0000000,0.0000000,0.0000000,0.0000000,0.0000000,0.0000000,0.0000000,0.0000000,0.0000000,0.0000000,0.0000000,0.0000000,0.0000000,	0.0000000,0.0000000,0.0000000,0.0000000,0.0000000,0.0000000,0.0000000,0.0000000,0.0000000,0.0000000,0.0000000,0.0000000,0.0000000,0.0000000,0.0000000,	0.0000000,0.0000000,0.0000000,0.0000000,0.0000000,0.0000000,0.0000000,0.0000000,0.0000000,0.0000000,0.0000000,0.0000000,0.0000000,0.0000000,0.0000000,	0.0000000,0.0000000,0.0000000,0.0000000,0.0000000,0.0000000,0.0000000,0.0000000,0.0000000,0.0000000,0.0000000,0.0000000,0.0000000,0.0000000,0.0000000,	0.0000000,0.0000000,0.0000000,0.0000000,0.0000000,0.0000000,0.0000000,0.0000000,0.0000000,0.0000000,0.0000000,0.0000000,0.0000000,0.0000000,0.0000000,	0.0000000,0.0000000,0.0000000,0.0000000,0.0000000,0.0000000,0.0000000,0.0000000,0.0000000,0.0000000,0.0000000,0.0000000,0.0000000,0.0000000,0.0000000,	20.0000000,9.0000000,0.0000000,0.0000000,0.0000000,0.0000000,0.0000000,0.0000000,0.0000000,5.0000000,0.0000000,0.0000000,0.0000000,0.0000000,0.0000000,	0.0000000,0.0000000,2.0000000,0.0000000,0.0000000,8.0000000,25.0000000,2.0000000,1.0000000,0.0000000,4.0000000,0.0000000,5.0000000,1.0000000,0.0000000,	0.0000000,0.0000000,0.0000000,0.0000000,0.0000000,0.0000000,0.0000000,0.0000000,0.0000000,0.0000000,0.0000000,0.0000000,0.0000000,0.0000000,0.0000000,	0.0000000,0.0000000,0.0000000,0.0000000,0.0000000,3.0000000,0.0000000,0.0000000,0.0000000,0.0000000,3.0000000,21.0000000,0.0000000,0.0000000,0.0000000,	0.0000000,0.0000000,3.0000000,0.0000000,0.0000000,0.0000000,24.0000000,3.0000000,0.0000000,0.0000000,0.0000000,0.0000000,3.0000000,5.0000000,0.0000000,	3.0000000,2.0000000,2.0000000,0.0000000,0.0000000,14.0000000,10.0000000,0.0000000,0.0000000,2.0000000,9.0000000,0.0000000,5.0000000,0.0000000,0.0000000,	0.0000000,0.0000000,2.0000000,0.0000000,0.0000000,0.0000000,17.0000000,2.0000000,0.0000000,0.0000000,0.0000000,0.0000000,4.0000000,0.0000000,0.0000000,	0.0000000,0.0000000,2.0000000,0.0000000,0.0000000,0.0000000,2.0000000,2.0000000,0.0000000,0.0000000,0.0000000,1.0000000,5.0000000,0.0000000,0.0000000,
chr4	uc008vwf.1	713,515,508,454	148,738,810,148,731,000,000,000,000,000,000,000	CAST_SNP,129S1_SNP,129S1_SNP,CAST_SNP	0.0000000,0.0000000,0.0000000,0.0000000,	0.0000000,0.0000000,0.0000000,0.0000000,	0.0000000,0.0000000,0.0000000,0.0000000,	0.0000000,0.0000000,0.0000000,0.0000000,	0.0000000,0.0000000,0.0000000,0.0000000,	0.0000000,0.0000000,0.0000000,0.0000000,	0.0000000,0.0000000,0.0000000,0.0000000,	0.0000000,0.0000000,0.0000000,0.0000000,	0.0000000,0.0000000,0.0000000,0.0000000,	0.0000000,0.0000000,0.0000000,0.0000000,	0.0000000,0.0000000,0.0000000,0.0000000,	0.0000000,0.0000000,0.0000000,0.0000000,	0.0000000,0.0000000,0.0000000,0.0000000,	0.0000000,0.0000000,0.0000000,0.0000000,	3.0000000,0.0000000,0.0000000,0.0000000,	1.0000000,0.0000000,0.0000000,0.0000000,
chr4	Znf41-ps	1866	146554021	129S1_SNP	0.0000000,	0.0000000,	0.0000000,	0.0000000,	0.0000000,	0.0000000,	0.0000000,	0.0000000,	0.0000000,	0.0000000,	0.0000000,	0.0000000,	0.0000000,	0.0000000,	0.0000000,	0.0000000,
chr5	1110006O24Rik	97	116081728	CAST_SNP	0.0000000,	0.0000000,	0.0000000,	0.0000000,	0.0000000,	0.0000000,	0.0000000,	0.0000000,	0.0000000,	0.0000000,	0.0000000,	0.0000000,	0.0000000,	0.0000000,	0.0000000,	0.0000000,
chr5	1700096K18Rik	6,101,491,446	250,364,452,503,598,000,000,000	129S1_SNP,129S1_SNP,129S1_SNP	2.0000000,0.0000000,0.0000000,	0.0000000,0.0000000,0.0000000,	0.0000000,0.0000000,0.0000000,	0.0000000,0.0000000,0.0000000,	0.0000000,0.0000000,0.0000000,	0.0000000,0.0000000,0.0000000,	0.0000000,0.0000000,0.0000000,	0.0000000,0.0000000,0.0000000,	0.0000000,0.0000000,2.0000000,	5.0000000,0.0000000,0.0000000,	0.0000000,0.0000000,0.0000000,	7.0000000,0.0000000,0.0000000,	0.0000000,0.0000000,0.0000000,	0.0000000,0.0000000,0.0000000,	0.0000000,9.0000000,0.0000000,	0.0000000,1.0000000,0.0000000,
chr5	2700038G22Rik	224,1120,546,452,1299,681,42,1195,1196,593,1203,312,996,810	2,335,970,223,360,590,000,000,000,000,000,000,000,000,000,000,000,000,000,000,000,000,000,000,000,000,000,000,000,000,000,000,000,000,000,000,000,000	CAST_SNP,129S1_SNP,129S1_SNP,129S1_SNP,CAST_SNP,129S1_SNP,CAST_SNP,129S1_SNP,129S1_SNP,CAST_SNP,129S1_SNP,129S1_SNP,129S1_SNP,CAST_SNP	0.0000000,2.0000000,0.0000000,0.0000000,0.0000000,0.0000000,0.0000000,0.0000000,0.0000000,0.0000000,0.0000000,0.0000000,0.0000000,7.0000000,	0.0000000,19.0000000,377.0000000,65.0000000,2.0000000,44.0000000,0.0000000,43.0000000,40.0000000,321.0000000,38.0000000,0.0000000,0.0000000,0.0000000,	0.0000000,0.0000000,0.0000000,0.0000000,0.0000000,0.0000000,0.0000000,0.0000000,0.0000000,0.0000000,0.0000000,0.0000000,0.0000000,9.0000000,	0.0000000,100.0000000,24.0000000,16.0000000,62.0000000,55.0000000,0.0000000,0.0000000,0.0000000,71.0000000,0.0000000,0.0000000,0.0000000,0.0000000,	0.0000000,0.0000000,0.0000000,0.0000000,0.0000000,0.0000000,0.0000000,0.0000000,0.0000000,0.0000000,0.0000000,0.0000000,0.0000000,840.0000000,	5.0000000,12.0000000,0.0000000,0.0000000,0.0000000,0.0000000,1.0000000,1.0000000,1.0000000,0.0000000,1.0000000,0.0000000,0.0000000,0.0000000,	0.0000000,8.0000000,0.0000000,0.0000000,0.0000000,0.0000000,0.0000000,0.0000000,0.0000000,0.0000000,0.0000000,0.0000000,0.0000000,4.0000000,	0.0000000,1.0000000,0.0000000,0.0000000,0.0000000,0.0000000,0.0000000,1.0000000,1.0000000,0.0000000,1.0000000,0.0000000,0.0000000,0.0000000,	0.0000000,48.0000000,1.0000000,0.0000000,0.0000000,0.0000000,0.0000000,43.0000000,42.0000000,1.0000000,16.0000000,1.0000000,0.0000000,0.0000000,	2.0000000,0.0000000,15.0000000,2.0000000,0.0000000,12.0000000,0.0000000,1.0000000,1.0000000,85.0000000,1.0000000,0.0000000,0.0000000,0.0000000,	0.0000000,8.0000000,0.0000000,0.0000000,0.0000000,12.0000000,0.0000000,0.0000000,0.0000000,0.0000000,0.0000000,0.0000000,0.0000000,0.0000000,	0.0000000,6.0000000,0.0000000,0.0000000,0.0000000,0.0000000,0.0000000,1.0000000,1.0000000,0.0000000,0.0000000,0.0000000,0.0000000,0.0000000,	16.0000000,20.0000000,41.0000000,7.0000000,6.0000000,3.0000000,0.0000000,31.0000000,31.0000000,38.0000000,28.0000000,0.0000000,0.0000000,21.0000000,	0.0000000,0.0000000,0.0000000,0.0000000,7.0000000,3.0000000,0.0000000,6.0000000,6.0000000,18.0000000,5.0000000,0.0000000,0.0000000,10.0000000,	0.0000000,0.0000000,0.0000000,0.0000000,0.0000000,2.0000000,0.0000000,0.0000000,0.0000000,0.0000000,0.0000000,0.0000000,0.0000000,0.0000000,	8.0000000,2.0000000,0.0000000,8.0000000,3.0000000,6.0000000,0.0000000,3.0000000,3.0000000,3.0000000,1.0000000,12.0000000,0.0000000,7.0000000,
chr5	4933404O12Rik	257,2948,2326,134,1288,2313,395,2188,525,2755,405,534,3321,1821,3103,160,2086,1963,2486,2953,57,3131,1728,3232,1859,2373,2118,71,2248,3273,2250,1506,3277,2530,2901,2135,3672,346,1886,3423,1888,482,3683,486,1513,3948,368,3442,116,2294,3320,761,1022,3349	137395272,137411954,137411332,137395149,137410294,137411319,137398284,137411194,137401689,137411761,137398294,137401698,137412327,137410827,137412109,137395175,137411092,137410969,137411492,137411959,137395072,137412137,137410734,137412238,137410865,137411379,137411124,137395086,137411254,137412279,137411256,137410512,137412283,137411536,137411907,137411141,137412678,137398235,137410892,137412429…	129S1_SNP,CAST_SNP,CAST_SNP,CAST_SNP,CAST_SNP,129S1_SNP,129S1_SNP,129S1_SNP,CAST_SNP,129S1_SNP,129S1_SNP,CAST_SNP,129S1_SNP,129S1_SNP,CAST_SNP,CAST_SNP,CAST_SNP,CAST_SNP,129S1_SNP,CAST_SNP,CAST_SNP,129S1_SNP,129S1_SNP,CAST_SNP,CAST_SNP,129S1_SNP,CAST_SNP,CAST_SNP,129S1_SNP,129S1_SNP,129S1_SNP,CAST_SNP,129S1_SNP,129S1_SNP,129S1_SNP,129S1_SNP,CAST_SNP,CAST_SNP,CAST_SNP,129S1_SNP,CAST_SNP,CAST_SNP,C…	0.0000000,0.0000000,0.0000000,0.0000000,0.0000000,0.0000000,0.0000000,0.0000000,0.0000000,0.0000000,0.0000000,0.0000000,0.0000000,0.0000000,0.0000000,0.0000000,0.0000000,0.0000000,0.0000000,0.0000000,0.0000000,0.0000000,0.0000000,2.0000000,0.0000000,0.0000000,0.0000000,0.0000000,0.0000000,0.0000000,0.0000000,0.0000000,0.0000000,0.0000000,0.0000000,0.0000000,0.0000000,0.0000000,0.0000000,0.0000000…	0.0000000,0.0000000,0.0000000,0.0000000,0.0000000,0.0000000,0.0000000,0.0000000,2.0000000,0.0000000,0.0000000,2.0000000,6.0000000,0.0000000,9.0000000,0.0000000,0.0000000,0.0000000,0.0000000,0.0000000,0.0000000,26.0000000,0.0000000,8.0000000,0.0000000,0.0000000,0.0000000,0.0000000,0.0000000,5.0000000,0.0000000,0.0000000,6.0000000,0.0000000,0.0000000,0.0000000,0.0000000,0.0000000,0.0000000,0.000000…	0.0000000,0.0000000,0.0000000,0.0000000,0.0000000,0.0000000,0.0000000,40.0000000,0.0000000,0.0000000,0.0000000,0.0000000,1.0000000,0.0000000,0.0000000,0.0000000,0.0000000,0.0000000,0.0000000,0.0000000,0.0000000,0.0000000,0.0000000,0.0000000,0.0000000,0.0000000,0.0000000,0.0000000,0.0000000,0.0000000,0.0000000,0.0000000,1.0000000,0.0000000,0.0000000,20.0000000,0.0000000,0.0000000,0.0000000,1.00000…	0.0000000,0.0000000,0.0000000,0.0000000,0.0000000,0.0000000,0.0000000,20.0000000,0.0000000,0.0000000,0.0000000,0.0000000,0.0000000,0.0000000,0.0000000,0.0000000,0.0000000,0.0000000,0.0000000,0.0000000,0.0000000,0.0000000,0.0000000,0.0000000,0.0000000,0.0000000,0.0000000,0.0000000,0.0000000,0.0000000,0.0000000,0.0000000,0.0000000,0.0000000,0.0000000,18.0000000,0.0000000,0.0000000,0.0000000,1.00000…	0.0000000,0.0000000,0.0000000,0.0000000,0.0000000,0.0000000,0.0000000,0.0000000,0.0000000,0.0000000,0.0000000,0.0000000,0.0000000,0.0000000,0.0000000,0.0000000,0.0000000,0.0000000,0.0000000,0.0000000,0.0000000,0.0000000,0.0000000,0.0000000,0.0000000,0.0000000,0.0000000,0.0000000,0.0000000,0.0000000,0.0000000,0.0000000,0.0000000,0.0000000,0.0000000,0.0000000,0.0000000,0.0000000,0.0000000,2.0000000…	0.0000000,0.0000000,0.0000000,0.0000000,0.0000000,0.0000000,0.0000000,0.0000000,0.0000000,0.0000000,0.0000000,0.0000000,0.0000000,0.0000000,1.0000000,0.0000000,0.0000000,0.0000000,0.0000000,0.0000000,0.0000000,1.0000000,0.0000000,0.0000000,0.0000000,0.0000000,0.0000000,0.0000000,0.0000000,0.0000000,0.0000000,0.0000000,0.0000000,0.0000000,0.0000000,0.0000000,0.0000000,0.0000000,0.0000000,1.0000000…	0.0000000,0.0000000,0.0000000,0.0000000,0.0000000,0.0000000,0.0000000,20.0000000,0.0000000,0.0000000,0.0000000,0.0000000,1.0000000,0.0000000,0.0000000,0.0000000,0.0000000,0.0000000,0.0000000,0.0000000,0.0000000,0.0000000,0.0000000,0.0000000,0.0000000,0.0000000,0.0000000,0.0000000,0.0000000,0.0000000,0.0000000,0.0000000,0.0000000,0.0000000,0.0000000,6.0000000,0.0000000,0.0000000,0.0000000,3.000000…	0.0000000,0.0000000,0.0000000,0.0000000,0.0000000,0.0000000,0.0000000,8.0000000,0.0000000,4.0000000,0.0000000,0.0000000,0.0000000,0.0000000,0.0000000,0.0000000,0.0000000,0.0000000,0.0000000,0.0000000,0.0000000,0.0000000,0.0000000,0.0000000,0.0000000,0.0000000,0.0000000,0.0000000,0.0000000,0.0000000,0.0000000,0.0000000,0.0000000,0.0000000,0.0000000,8.0000000,0.0000000,0.0000000,0.0000000,0.0000000…	0.0000000,0.0000000,0.0000000,0.0000000,0.0000000,0.0000000,0.0000000,0.0000000,4.0000000,0.0000000,0.0000000,4.0000000,207.0000000,1.0000000,5.0000000,0.0000000,0.0000000,0.0000000,43.0000000,0.0000000,0.0000000,13.0000000,0.0000000,3.0000000,1.0000000,0.0000000,0.0000000,0.0000000,0.0000000,72.0000000,0.0000000,0.0000000,88.0000000,21.0000000,0.0000000,0.0000000,0.0000000,0.0000000,1.0000000,94…	0.0000000,0.0000000,0.0000000,0.0000000,0.0000000,0.0000000,0.0000000,4.0000000,425.0000000,0.0000000,0.0000000,410.0000000,23.0000000,0.0000000,21.0000000,0.0000000,0.0000000,0.0000000,0.0000000,0.0000000,0.0000000,17.0000000,0.0000000,63.0000000,0.0000000,0.0000000,0.0000000,0.0000000,4.0000000,43.0000000,4.0000000,0.0000000,40.0000000,0.0000000,0.0000000,1.0000000,0.0000000,0.0000000,0.0000000…	0.0000000,0.0000000,0.0000000,0.0000000,0.0000000,0.0000000,0.0000000,21.0000000,22.0000000,0.0000000,0.0000000,23.0000000,268.0000000,0.0000000,34.0000000,0.0000000,0.0000000,0.0000000,0.0000000,0.0000000,0.0000000,76.0000000,0.0000000,45.0000000,0.0000000,0.0000000,0.0000000,0.0000000,0.0000000,23.0000000,0.0000000,0.0000000,22.0000000,1.0000000,0.0000000,6.0000000,0.0000000,0.0000000,0.0000000…	0.0000000,0.0000000,0.0000000,0.0000000,0.0000000,0.0000000,0.0000000,45.0000000,0.0000000,0.0000000,0.0000000,0.0000000,3.0000000,0.0000000,0.0000000,0.0000000,0.0000000,0.0000000,28.0000000,0.0000000,0.0000000,0.0000000,0.0000000,2.0000000,0.0000000,9.0000000,0.0000000,0.0000000,0.0000000,1.0000000,0.0000000,0.0000000,1.0000000,20.0000000,0.0000000,42.0000000,0.0000000,0.0000000,0.0000000,3.000…	0.0000000,1.0000000,0.0000000,0.0000000,0.0000000,0.0000000,0.0000000,0.0000000,18.0000000,6.0000000,0.0000000,18.0000000,8.0000000,0.0000000,47.0000000,0.0000000,0.0000000,0.0000000,0.0000000,5.0000000,0.0000000,45.0000000,4.0000000,3.0000000,0.0000000,0.0000000,0.0000000,0.0000000,0.0000000,3.0000000,0.0000000,12.0000000,2.0000000,1.0000000,1.0000000,0.0000000,0.0000000,0.0000000,0.0000000,6.00…	0.0000000,14.0000000,0.0000000,0.0000000,0.0000000,0.0000000,0.0000000,2.0000000,2.0000000,0.0000000,0.0000000,1.0000000,61.0000000,1.0000000,61.0000000,0.0000000,0.0000000,0.0000000,11.0000000,15.0000000,0.0000000,65.0000000,0.0000000,40.0000000,0.0000000,1.0000000,0.0000000,0.0000000,2.0000000,34.0000000,2.0000000,0.0000000,31.0000000,3.0000000,6.0000000,0.0000000,0.0000000,0.0000000,0.0000000,…	0.0000000,0.0000000,0.0000000,0.0000000,0.0000000,0.0000000,0.0000000,11.0000000,0.0000000,0.0000000,0.0000000,0.0000000,3.0000000,0.0000000,1.0000000,0.0000000,0.0000000,0.0000000,2.0000000,0.0000000,0.0000000,3.0000000,0.0000000,0.0000000,0.0000000,0.0000000,0.0000000,0.0000000,0.0000000,0.0000000,0.0000000,0.0000000,0.0000000,3.0000000,0.0000000,3.0000000,0.0000000,0.0000000,0.0000000,3.000000…	0.0000000,0.0000000,3.0000000,0.0000000,0.0000000,3.0000000,0.0000000,6.0000000,0.0000000,0.0000000,0.0000000,0.0000000,29.0000000,0.0000000,2.0000000,0.0000000,1.0000000,0.0000000,1.0000000,1.0000000,0.0000000,2.0000000,1.0000000,6.0000000,0.0000000,2.0000000,2.0000000,0.0000000,0.0000000,13.0000000,0.0000000,0.0000000,14.0000000,1.0000000,0.0000000,2.0000000,6.0000000,0.0000000,0.0000000,19.000…
chr5	4933426D04Rik	802,483,646,168,107,108,435,624,817,594,19,756,213,23,24,698	24,412,297,244,102,600,000,000,000,000,000,000,000,000,000,000,000,000,000,000,000,000,000,000,000,000,000,000,000,000,000,000,000,000,000,000,000,000,000,000,000,000,000	CAST_SNP,CAST_SNP,CAST_SNP,CAST_SNP,CAST_SNP,CAST_SNP,CAST_SNP,CAST_SNP,CAST_SNP,CAST_SNP,CAST_SNP,CAST_SNP,CAST_SNP,CAST_SNP,CAST_SNP,CAST_SNP	0.0000000,0.0000000,0.0000000,0.0000000,0.0000000,0.0000000,0.0000000,0.0000000,0.0000000,0.0000000,0.0000000,0.0000000,0.0000000,0.0000000,0.0000000,0.0000000,	0.0000000,0.0000000,0.0000000,0.0000000,0.0000000,0.0000000,0.0000000,0.0000000,0.0000000,0.0000000,0.0000000,0.0000000,0.0000000,0.0000000,0.0000000,0.0000000,	0.0000000,0.0000000,0.0000000,0.0000000,0.0000000,0.0000000,0.0000000,0.0000000,0.0000000,0.0000000,0.0000000,0.0000000,0.0000000,0.0000000,0.0000000,0.0000000,	0.0000000,0.0000000,0.0000000,0.0000000,0.0000000,0.0000000,0.0000000,0.0000000,0.0000000,0.0000000,0.0000000,0.0000000,0.0000000,0.0000000,0.0000000,0.0000000,	0.0000000,0.0000000,0.0000000,0.0000000,0.0000000,0.0000000,0.0000000,0.0000000,0.0000000,0.0000000,0.0000000,0.0000000,0.0000000,0.0000000,0.0000000,0.0000000,	0.0000000,0.0000000,0.0000000,0.0000000,0.0000000,0.0000000,0.0000000,0.0000000,0.0000000,0.0000000,0.0000000,0.0000000,0.0000000,0.0000000,0.0000000,0.0000000,	0.0000000,0.0000000,0.0000000,0.0000000,0.0000000,0.0000000,0.0000000,0.0000000,0.0000000,0.0000000,0.0000000,0.0000000,0.0000000,0.0000000,0.0000000,0.0000000,	0.0000000,0.0000000,0.0000000,0.0000000,0.0000000,0.0000000,0.0000000,0.0000000,0.0000000,0.0000000,0.0000000,0.0000000,0.0000000,0.0000000,0.0000000,0.0000000,	0.0000000,0.0000000,0.0000000,0.0000000,0.0000000,0.0000000,0.0000000,0.0000000,0.0000000,0.0000000,0.0000000,0.0000000,0.0000000,0.0000000,0.0000000,0.0000000,	0.0000000,0.0000000,0.0000000,0.0000000,0.0000000,0.0000000,0.0000000,0.0000000,0.0000000,0.0000000,0.0000000,0.0000000,0.0000000,0.0000000,0.0000000,0.0000000,	0.0000000,0.0000000,0.0000000,0.0000000,0.0000000,0.0000000,0.0000000,0.0000000,0.0000000,0.0000000,0.0000000,0.0000000,0.0000000,0.0000000,0.0000000,0.0000000,	0.0000000,0.0000000,0.0000000,0.0000000,0.0000000,0.0000000,0.0000000,0.0000000,0.0000000,0.0000000,0.0000000,0.0000000,0.0000000,0.0000000,0.0000000,0.0000000,	0.0000000,0.0000000,0.0000000,0.0000000,0.0000000,0.0000000,0.0000000,0.0000000,0.0000000,0.0000000,0.0000000,0.0000000,0.0000000,0.0000000,0.0000000,0.0000000,	0.0000000,0.0000000,0.0000000,0.0000000,0.0000000,0.0000000,0.0000000,0.0000000,0.0000000,0.0000000,0.0000000,0.0000000,0.0000000,0.0000000,0.0000000,0.0000000,	0.0000000,0.0000000,0.0000000,0.0000000,0.0000000,0.0000000,0.0000000,0.0000000,0.0000000,0.0000000,0.0000000,0.0000000,0.0000000,0.0000000,0.0000000,0.0000000,	0.0000000,0.0000000,0.0000000,0.0000000,0.0000000,0.0000000,0.0000000,0.0000000,0.0000000,0.0000000,0.0000000,0.0000000,0.0000000,0.0000000,0.0000000,0.0000000,
chr5	5031425E22Rik	190,413,561,895	229,382,672,293,881,000,000,000	129S1_SNP,CAST_SNP,129S1_SNP	0.0000000,0.0000000,0.0000000,	0.0000000,0.0000000,0.0000000,	0.0000000,0.0000000,0.0000000,	0.0000000,0.0000000,0.0000000,	0.0000000,0.0000000,0.0000000,	0.0000000,0.0000000,0.0000000,	0.0000000,0.0000000,0.0000000,	0.0000000,0.0000000,0.0000000,	0.0000000,0.0000000,0.0000000,	0.0000000,0.0000000,0.0000000,	0.0000000,0.0000000,0.0000000,	23.0000000,0.0000000,21.0000000,	0.0000000,0.0000000,0.0000000,	0.0000000,0.0000000,0.0000000,	0.0000000,0.0000000,0.0000000,	0.0000000,0.0000000,0.0000000,
chr5	5430416N02Rik	295,8,9,74,300,145,501,374,61	100,858,173,100,858,000,000,000,000,000,000,000,000,000,000,000,000,000,000,000,000,000,000,000,000,000,000	CAST_SNP,CAST_SNP,CAST_SNP,CAST_SNP,CAST_SNP,CAST_SNP,CAST_SNP,CAST_SNP,CAST_SNP	0.0000000,0.0000000,0.0000000,0.0000000,0.0000000,0.0000000,3.0000000,0.0000000,0.0000000,	10.0000000,0.0000000,0.0000000,5.0000000,15.0000000,9.0000000,0.0000000,0.0000000,5.0000000,	1.0000000,0.0000000,0.0000000,0.0000000,1.0000000,1.0000000,150.0000000,0.0000000,0.0000000,	0.0000000,0.0000000,0.0000000,41.0000000,0.0000000,33.0000000,0.0000000,0.0000000,24.0000000,	0.0000000,0.0000000,0.0000000,0.0000000,0.0000000,0.0000000,0.0000000,0.0000000,0.0000000,	0.0000000,0.0000000,0.0000000,0.0000000,0.0000000,0.0000000,0.0000000,0.0000000,0.0000000,	0.0000000,0.0000000,0.0000000,0.0000000,0.0000000,0.0000000,0.0000000,0.0000000,0.0000000,	0.0000000,0.0000000,0.0000000,0.0000000,0.0000000,0.0000000,0.0000000,0.0000000,0.0000000,	0.0000000,0.0000000,0.0000000,0.0000000,0.0000000,0.0000000,3.0000000,0.0000000,0.0000000,	0.0000000,0.0000000,0.0000000,0.0000000,0.0000000,0.0000000,0.0000000,0.0000000,0.0000000,	0.0000000,0.0000000,0.0000000,0.0000000,0.0000000,0.0000000,0.0000000,0.0000000,0.0000000,	0.0000000,0.0000000,0.0000000,0.0000000,0.0000000,0.0000000,0.0000000,0.0000000,0.0000000,	0.0000000,0.0000000,0.0000000,0.0000000,0.0000000,0.0000000,3.0000000,0.0000000,0.0000000,	5.0000000,0.0000000,0.0000000,1.0000000,5.0000000,13.0000000,5.0000000,0.0000000,0.0000000,	1.0000000,0.0000000,0.0000000,9.0000000,1.0000000,8.0000000,0.0000000,0.0000000,8.0000000,	0.0000000,0.0000000,0.0000000,0.0000000,0.0000000,0.0000000,3.0000000,0.0000000,0.0000000,
chr5	5730422E09Rik	33,581,753,170,492,1002,48,401,690,531,20,1130,596,281,699,1354,445,318,805	149,993,579,149,939,000,000,000,000,000,000,000,000,000,000,000,000,000,000,000,000,000,000,000,000,000,000,000,000,000,000,000,000,000,000,000,000,000,000,000,000,000,000,000,000,000,000,000,000,000,000,000,000,000,000,000,000	CAST_SNP,CAST_SNP,CAST_SNP,CAST_SNP,CAST_SNP,CAST_SNP,CAST_SNP,CAST_SNP,CAST_SNP,CAST_SNP,CAST_SNP,CAST_SNP,CAST_SNP,CAST_SNP,CAST_SNP,CAST_SNP,CAST_SNP,CAST_SNP,CAST_SNP	0.0000000,0.0000000,0.0000000,0.0000000,0.0000000,0.0000000,0.0000000,0.0000000,0.0000000,0.0000000,0.0000000,0.0000000,0.0000000,0.0000000,0.0000000,0.0000000,0.0000000,0.0000000,0.0000000,	0.0000000,0.0000000,0.0000000,1.0000000,0.0000000,0.0000000,0.0000000,0.0000000,0.0000000,0.0000000,0.0000000,0.0000000,0.0000000,6.0000000,0.0000000,0.0000000,0.0000000,0.0000000,0.0000000,	0.0000000,0.0000000,0.0000000,0.0000000,0.0000000,0.0000000,0.0000000,0.0000000,0.0000000,0.0000000,0.0000000,0.0000000,0.0000000,0.0000000,0.0000000,0.0000000,0.0000000,0.0000000,0.0000000,	0.0000000,0.0000000,0.0000000,168.0000000,16.0000000,0.0000000,0.0000000,194.0000000,0.0000000,2.0000000,0.0000000,0.0000000,0.0000000,243.0000000,0.0000000,0.0000000,89.0000000,77.0000000,0.0000000,	0.0000000,0.0000000,0.0000000,0.0000000,0.0000000,0.0000000,0.0000000,0.0000000,0.0000000,0.0000000,0.0000000,0.0000000,0.0000000,0.0000000,0.0000000,0.0000000,0.0000000,0.0000000,0.0000000,	0.0000000,0.0000000,0.0000000,0.0000000,0.0000000,0.0000000,0.0000000,0.0000000,0.0000000,0.0000000,0.0000000,0.0000000,0.0000000,0.0000000,0.0000000,0.0000000,0.0000000,0.0000000,0.0000000,	0.0000000,0.0000000,0.0000000,0.0000000,0.0000000,0.0000000,0.0000000,0.0000000,0.0000000,0.0000000,0.0000000,0.0000000,0.0000000,0.0000000,0.0000000,0.0000000,0.0000000,0.0000000,0.0000000,	0.0000000,0.0000000,0.0000000,0.0000000,0.0000000,0.0000000,0.0000000,0.0000000,0.0000000,0.0000000,0.0000000,0.0000000,0.0000000,0.0000000,0.0000000,0.0000000,0.0000000,0.0000000,0.0000000,	0.0000000,0.0000000,0.0000000,0.0000000,0.0000000,0.0000000,0.0000000,0.0000000,0.0000000,0.0000000,0.0000000,0.0000000,0.0000000,0.0000000,0.0000000,0.0000000,0.0000000,0.0000000,0.0000000,	0.0000000,0.0000000,0.0000000,0.0000000,0.0000000,0.0000000,0.0000000,0.0000000,0.0000000,0.0000000,0.0000000,0.0000000,0.0000000,0.0000000,0.0000000,0.0000000,0.0000000,0.0000000,0.0000000,	0.0000000,0.0000000,0.0000000,1.0000000,0.0000000,0.0000000,0.0000000,0.0000000,0.0000000,0.0000000,0.0000000,0.0000000,0.0000000,0.0000000,0.0000000,0.0000000,0.0000000,0.0000000,0.0000000,	0.0000000,0.0000000,0.0000000,1.0000000,0.0000000,0.0000000,0.0000000,0.0000000,0.0000000,0.0000000,0.0000000,0.0000000,0.0000000,0.0000000,0.0000000,0.0000000,0.0000000,0.0000000,0.0000000,	0.0000000,0.0000000,0.0000000,0.0000000,0.0000000,0.0000000,0.0000000,0.0000000,0.0000000,0.0000000,0.0000000,0.0000000,0.0000000,0.0000000,0.0000000,0.0000000,0.0000000,0.0000000,0.0000000,	0.0000000,0.0000000,0.0000000,0.0000000,0.0000000,0.0000000,0.0000000,0.0000000,0.0000000,0.0000000,0.0000000,0.0000000,0.0000000,0.0000000,0.0000000,0.0000000,0.0000000,0.0000000,0.0000000,	0.0000000,0.0000000,0.0000000,0.0000000,0.0000000,0.0000000,0.0000000,0.0000000,0.0000000,0.0000000,0.0000000,0.0000000,0.0000000,0.0000000,0.0000000,0.0000000,0.0000000,0.0000000,0.0000000,	1.0000000,0.0000000,0.0000000,0.0000000,0.0000000,0.0000000,0.0000000,0.0000000,0.0000000,0.0000000,1.0000000,0.0000000,0.0000000,0.0000000,0.0000000,0.0000000,0.0000000,0.0000000,0.0000000,
chr5	6330418K02Rik	396	138707542	CAST_SNP	0.0000000,	0.0000000,	0.0000000,	0.0000000,	0.0000000,	0.0000000,	0.0000000,	0.0000000,	0.0000000,	0.0000000,	0.0000000,	0.0000000,	0.0000000,	0.0000000,	0.0000000,	7.0000000,
chr5	A630072M18Rik	3721,1033,3086,3472,3601,2708,2453,2710,985,3436,1563,2719,2984,555,2228,2743,2616,315,2880,67,4421,3401,2380,2530,846,2511,2936,3154,4819,4836,2532,1115,2268,2911,2913,2274,1636,4837,1770,3819,2668,3311,3698,2933,2166,1784	20460527,20457839,20459892,20460278,20460407,20459514,20459259,20459516,20457791,20460242,20458369,20459525,20459790,20457361,20459034,20459549,20459422,20457121,20459686,20456873,20461227,20460207,20459186,20459336,20457652,20459317,20459742,20459960,20461625,20461642,20459338,20457921,20459074,20459717,20459719,20459080,20458442,20461643,20458576,20460625,20459474,20460117,20460504,20459739,204…	CAST_SNP,CAST_SNP,CAST_SNP,CAST_SNP,CAST_SNP,CAST_SNP,CAST_SNP,CAST_SNP,CAST_SNP,CAST_SNP,CAST_SNP,CAST_SNP,CAST_SNP,CAST_SNP,CAST_SNP,CAST_SNP,CAST_SNP,CAST_SNP,CAST_SNP,CAST_SNP,CAST_SNP,CAST_SNP,CAST_SNP,CAST_SNP,CAST_SNP,CAST_SNP,CAST_SNP,CAST_SNP,CAST_SNP,CAST_SNP,CAST_SNP,CAST_SNP,CAST_SNP,CAST_SNP,CAST_SNP,CAST_SNP,CAST_SNP,CAST_SNP,CAST_SNP,CAST_SNP,CAST_SNP,CAST_SNP,CAST_SNP,CAST_SNP,CAS…	3.0000000,0.0000000,0.0000000,0.0000000,0.0000000,0.0000000,0.0000000,0.0000000,0.0000000,0.0000000,0.0000000,0.0000000,0.0000000,0.0000000,0.0000000,0.0000000,0.0000000,0.0000000,0.0000000,0.0000000,0.0000000,0.0000000,0.0000000,0.0000000,0.0000000,0.0000000,0.0000000,0.0000000,0.0000000,0.0000000,0.0000000,0.0000000,0.0000000,0.0000000,0.0000000,0.0000000,0.0000000,0.0000000,0.0000000,2.0000000…	0.0000000,0.0000000,0.0000000,0.0000000,0.0000000,0.0000000,0.0000000,0.0000000,0.0000000,0.0000000,0.0000000,0.0000000,2.0000000,0.0000000,0.0000000,0.0000000,0.0000000,0.0000000,0.0000000,0.0000000,0.0000000,0.0000000,0.0000000,0.0000000,0.0000000,0.0000000,2.0000000,1.0000000,0.0000000,0.0000000,0.0000000,0.0000000,0.0000000,1.0000000,1.0000000,3.0000000,0.0000000,0.0000000,0.0000000,0.0000000…	0.0000000,0.0000000,0.0000000,0.0000000,5.0000000,0.0000000,0.0000000,0.0000000,0.0000000,0.0000000,0.0000000,0.0000000,0.0000000,0.0000000,0.0000000,0.0000000,0.0000000,2.0000000,0.0000000,0.0000000,0.0000000,0.0000000,0.0000000,0.0000000,0.0000000,0.0000000,0.0000000,0.0000000,0.0000000,0.0000000,0.0000000,0.0000000,0.0000000,0.0000000,0.0000000,0.0000000,0.0000000,0.0000000,0.0000000,0.0000000…	0.0000000,0.0000000,0.0000000,0.0000000,0.0000000,0.0000000,0.0000000,0.0000000,0.0000000,0.0000000,0.0000000,0.0000000,0.0000000,0.0000000,1.0000000,0.0000000,0.0000000,7.0000000,0.0000000,0.0000000,0.0000000,0.0000000,8.0000000,0.0000000,0.0000000,0.0000000,0.0000000,0.0000000,0.0000000,0.0000000,0.0000000,0.0000000,22.0000000,0.0000000,0.0000000,30.0000000,0.0000000,0.0000000,0.0000000,0.00000…	0.0000000,0.0000000,0.0000000,0.0000000,0.0000000,0.0000000,0.0000000,0.0000000,0.0000000,0.0000000,0.0000000,0.0000000,0.0000000,0.0000000,0.0000000,0.0000000,0.0000000,0.0000000,0.0000000,0.0000000,0.0000000,0.0000000,0.0000000,0.0000000,0.0000000,0.0000000,0.0000000,0.0000000,0.0000000,0.0000000,0.0000000,0.0000000,0.0000000,0.0000000,0.0000000,0.0000000,0.0000000,0.0000000,0.0000000,0.0000000…	0.0000000,0.0000000,0.0000000,0.0000000,0.0000000,0.0000000,0.0000000,0.0000000,0.0000000,0.0000000,0.0000000,0.0000000,0.0000000,0.0000000,0.0000000,0.0000000,0.0000000,0.0000000,0.0000000,0.0000000,0.0000000,0.0000000,0.0000000,0.0000000,0.0000000,0.0000000,0.0000000,0.0000000,0.0000000,0.0000000,0.0000000,0.0000000,0.0000000,0.0000000,0.0000000,0.0000000,0.0000000,0.0000000,0.0000000,0.0000000…	0.0000000,0.0000000,2.0000000,0.0000000,0.0000000,0.0000000,0.0000000,0.0000000,0.0000000,0.0000000,0.0000000,0.0000000,0.0000000,0.0000000,0.0000000,0.0000000,0.0000000,0.0000000,0.0000000,0.0000000,0.0000000,0.0000000,0.0000000,0.0000000,0.0000000,0.0000000,0.0000000,0.0000000,0.0000000,0.0000000,0.0000000,0.0000000,0.0000000,0.0000000,0.0000000,0.0000000,0.0000000,0.0000000,0.0000000,0.0000000…	0.0000000,0.0000000,0.0000000,0.0000000,0.0000000,0.0000000,0.0000000,0.0000000,0.0000000,0.0000000,0.0000000,0.0000000,0.0000000,0.0000000,0.0000000,0.0000000,0.0000000,0.0000000,0.0000000,0.0000000,0.0000000,0.0000000,0.0000000,0.0000000,0.0000000,0.0000000,0.0000000,1.0000000,0.0000000,0.0000000,0.0000000,0.0000000,0.0000000,0.0000000,0.0000000,0.0000000,0.0000000,0.0000000,0.0000000,0.0000000…	0.0000000,5.0000000,65.0000000,0.0000000,0.0000000,0.0000000,0.0000000,0.0000000,1.0000000,0.0000000,0.0000000,0.0000000,18.0000000,0.0000000,0.0000000,0.0000000,0.0000000,0.0000000,0.0000000,0.0000000,0.0000000,0.0000000,0.0000000,0.0000000,0.0000000,0.0000000,2.0000000,10.0000000,0.0000000,0.0000000,0.0000000,6.0000000,0.0000000,0.0000000,0.0000000,0.0000000,0.0000000,0.0000000,0.0000000,0.0000…	3.0000000,0.0000000,819.0000000,0.0000000,0.0000000,0.0000000,0.0000000,0.0000000,0.0000000,0.0000000,0.0000000,0.0000000,694.0000000,0.0000000,0.0000000,0.0000000,0.0000000,0.0000000,60.0000000,0.0000000,0.0000000,0.0000000,0.0000000,0.0000000,0.0000000,0.0000000,663.0000000,158.0000000,0.0000000,0.0000000,0.0000000,2.0000000,0.0000000,429.0000000,447.0000000,0.0000000,0.0000000,0.0000000,0.0000…	0.0000000,0.0000000,0.0000000,10.0000000,12.0000000,0.0000000,0.0000000,0.0000000,0.0000000,0.0000000,0.0000000,0.0000000,6.0000000,0.0000000,0.0000000,0.0000000,0.0000000,0.0000000,0.0000000,1.0000000,0.0000000,0.0000000,0.0000000,0.0000000,0.0000000,0.0000000,0.0000000,0.0000000,0.0000000,0.0000000,0.0000000,0.0000000,0.0000000,0.0000000,0.0000000,0.0000000,0.0000000,0.0000000,0.0000000,0.00000…	0.0000000,0.0000000,0.0000000,0.0000000,0.0000000,0.0000000,0.0000000,0.0000000,0.0000000,0.0000000,0.0000000,0.0000000,6.0000000,0.0000000,0.0000000,0.0000000,2.0000000,0.0000000,0.0000000,0.0000000,0.0000000,0.0000000,0.0000000,6.0000000,0.0000000,6.0000000,0.0000000,0.0000000,0.0000000,0.0000000,6.0000000,0.0000000,0.0000000,0.0000000,0.0000000,0.0000000,0.0000000,0.0000000,0.0000000,0.0000000…	0.0000000,0.0000000,0.0000000,0.0000000,0.0000000,0.0000000,0.0000000,0.0000000,0.0000000,0.0000000,9.0000000,0.0000000,3.0000000,0.0000000,0.0000000,0.0000000,0.0000000,2.0000000,0.0000000,0.0000000,0.0000000,0.0000000,0.0000000,0.0000000,0.0000000,0.0000000,1.0000000,0.0000000,0.0000000,0.0000000,0.0000000,0.0000000,0.0000000,0.0000000,0.0000000,0.0000000,64.0000000,0.0000000,33.0000000,0.00000…	0.0000000,0.0000000,2.0000000,3.0000000,0.0000000,0.0000000,0.0000000,0.0000000,0.0000000,2.0000000,0.0000000,0.0000000,2.0000000,0.0000000,0.0000000,0.0000000,0.0000000,0.0000000,0.0000000,0.0000000,0.0000000,1.0000000,0.0000000,0.0000000,5.0000000,0.0000000,0.0000000,0.0000000,0.0000000,0.0000000,0.0000000,0.0000000,0.0000000,0.0000000,0.0000000,0.0000000,0.0000000,0.0000000,0.0000000,25.000000…	0.0000000,0.0000000,0.0000000,0.0000000,0.0000000,0.0000000,0.0000000,0.0000000,0.0000000,0.0000000,0.0000000,0.0000000,0.0000000,4.0000000,0.0000000,0.0000000,0.0000000,1.0000000,0.0000000,0.0000000,7.0000000,0.0000000,0.0000000,0.0000000,0.0000000,0.0000000,0.0000000,0.0000000,0.0000000,0.0000000,0.0000000,0.0000000,0.0000000,0.0000000,0.0000000,0.0000000,1.0000000,0.0000000,1.0000000,0.0000000…	0.0000000,0.0000000,3.0000000,0.0000000,0.0000000,0.0000000,0.0000000,0.0000000,0.0000000,0.0000000,0.0000000,0.0000000,2.0000000,0.0000000,0.0000000,0.0000000,0.0000000,0.0000000,0.0000000,0.0000000,0.0000000,0.0000000,0.0000000,0.0000000,0.0000000,0.0000000,0.0000000,1.0000000,0.0000000,0.0000000,0.0000000,0.0000000,0.0000000,0.0000000,0.0000000,0.0000000,3.0000000,0.0000000,15.0000000,1.000000…
chr5	A930024E05Rik	6,436,175,881,741,140,000,000,000,000,000	123,440,005,123,439,000,000,000,000,000,000,000,000,000,000,000,000,000,000,000,000,000,000,000,000,000,000	129S1_SNP,129S1_SNP,CAST_SNP,129S1_SNP,129S1_SNP,CAST_SNP,CAST_SNP,129S1_SNP,129S1_SNP	0.0000000,0.0000000,0.0000000,0.0000000,0.0000000,0.0000000,0.0000000,0.0000000,0.0000000,	0.0000000,0.0000000,0.0000000,0.0000000,0.0000000,0.0000000,0.0000000,0.0000000,0.0000000,	0.0000000,0.0000000,0.0000000,0.0000000,0.0000000,0.0000000,1.0000000,1.0000000,0.0000000,	0.0000000,0.0000000,0.0000000,776.0000000,0.0000000,0.0000000,769.0000000,814.0000000,0.0000000,	0.0000000,0.0000000,0.0000000,0.0000000,1.0000000,0.0000000,0.0000000,0.0000000,0.0000000,	0.0000000,0.0000000,0.0000000,0.0000000,72.0000000,0.0000000,0.0000000,0.0000000,0.0000000,	0.0000000,0.0000000,0.0000000,5.0000000,1.0000000,0.0000000,0.0000000,0.0000000,0.0000000,	0.0000000,0.0000000,0.0000000,2319.0000000,271.0000000,0.0000000,37.0000000,102.0000000,0.0000000,	0.0000000,0.0000000,0.0000000,0.0000000,6.0000000,0.0000000,0.0000000,0.0000000,0.0000000,	24.0000000,4.0000000,0.0000000,0.0000000,0.0000000,0.0000000,0.0000000,0.0000000,0.0000000,	0.0000000,0.0000000,0.0000000,0.0000000,1.0000000,0.0000000,0.0000000,0.0000000,0.0000000,	0.0000000,0.0000000,0.0000000,9.0000000,0.0000000,0.0000000,0.0000000,0.0000000,0.0000000,	0.0000000,0.0000000,0.0000000,27.0000000,0.0000000,0.0000000,16.0000000,16.0000000,0.0000000,	0.0000000,0.0000000,0.0000000,53.0000000,0.0000000,0.0000000,17.0000000,25.0000000,0.0000000,	0.0000000,0.0000000,0.0000000,25.0000000,0.0000000,0.0000000,50.0000000,59.0000000,0.0000000,	0.0000000,0.0000000,0.0000000,5.0000000,0.0000000,0.0000000,4.0000000,4.0000000,0.0000000,
chr5	bartel:linc669	4,710,583,136,718,910,000,000,000,000,000	141,025,399,141,021,000,000,000,000,000,000,000,000,000,000,000,000,000,000,000,000,000,000,000,000,000,000,000,000,000,000,000,000	CAST_SNP,CAST_SNP,CAST_SNP,CAST_SNP,CAST_SNP,CAST_SNP,CAST_SNP,CAST_SNP,CAST_SNP,CAST_SNP,CAST_SNP	0.0000000,0.0000000,0.0000000,0.0000000,0.0000000,0.0000000,0.0000000,0.0000000,0.0000000,0.0000000,0.0000000,	0.0000000,0.0000000,0.0000000,0.0000000,0.0000000,0.0000000,0.0000000,0.0000000,0.0000000,0.0000000,0.0000000,	0.0000000,0.0000000,0.0000000,0.0000000,0.0000000,0.0000000,0.0000000,0.0000000,0.0000000,0.0000000,0.0000000,	0.0000000,0.0000000,0.0000000,0.0000000,0.0000000,0.0000000,0.0000000,0.0000000,0.0000000,0.0000000,0.0000000,	0.0000000,0.0000000,0.0000000,0.0000000,0.0000000,0.0000000,0.0000000,0.0000000,0.0000000,0.0000000,0.0000000,	0.0000000,0.0000000,0.0000000,0.0000000,0.0000000,0.0000000,0.0000000,0.0000000,0.0000000,0.0000000,0.0000000,	0.0000000,0.0000000,0.0000000,0.0000000,0.0000000,0.0000000,0.0000000,0.0000000,0.0000000,0.0000000,0.0000000,	0.0000000,0.0000000,0.0000000,0.0000000,0.0000000,0.0000000,0.0000000,0.0000000,0.0000000,0.0000000,0.0000000,	0.0000000,41.0000000,0.0000000,0.0000000,52.0000000,0.0000000,0.0000000,0.0000000,0.0000000,19.0000000,0.0000000,	0.0000000,1.0000000,0.0000000,0.0000000,1.0000000,0.0000000,0.0000000,0.0000000,0.0000000,0.0000000,0.0000000,	0.0000000,0.0000000,0.0000000,0.0000000,0.0000000,0.0000000,0.0000000,0.0000000,0.0000000,0.0000000,0.0000000,	0.0000000,0.0000000,0.0000000,0.0000000,0.0000000,0.0000000,0.0000000,0.0000000,0.0000000,0.0000000,0.0000000,	0.0000000,0.0000000,0.0000000,0.0000000,0.0000000,0.0000000,0.0000000,0.0000000,0.0000000,0.0000000,0.0000000,	0.0000000,0.0000000,0.0000000,0.0000000,0.0000000,0.0000000,0.0000000,0.0000000,0.0000000,0.0000000,0.0000000,	0.0000000,0.0000000,0.0000000,0.0000000,0.0000000,0.0000000,0.0000000,0.0000000,0.0000000,0.0000000,0.0000000,	0.0000000,0.0000000,0.0000000,0.0000000,0.0000000,0.0000000,0.0000000,4.0000000,0.0000000,0.0000000,0.0000000,
chr5	C130083M11Rik	1029,1030,264,1935,1689,666,1691,671,667,676,1837,557,307,57,1981,576,838,239,1647,1778,117,1526	52,592,271,525,922,700,000,000,000,000,000,000,000,000,000,000,000,000,000,000,000,000,000,000,000,000,000,000,000,000,000,000,000,000,000,000,000,000,000,000,000,000,000,000,000,000,000,000,000,000,000,000,000,000,000,000,000,000,000	CAST_SNP,CAST_SNP,CAST_SNP,CAST_SNP,CAST_SNP,CAST_SNP,CAST_SNP,CAST_SNP,CAST_SNP,CAST_SNP,CAST_SNP,129S1_SNP,CAST_SNP,CAST_SNP,CAST_SNP,129S1_SNP,CAST_SNP,CAST_SNP,CAST_SNP,CAST_SNP,CAST_SNP,CAST_SNP	0.0000000,0.0000000,0.0000000,0.0000000,0.0000000,0.0000000,0.0000000,0.0000000,0.0000000,0.0000000,0.0000000,0.0000000,0.0000000,0.0000000,0.0000000,0.0000000,0.0000000,0.0000000,0.0000000,0.0000000,0.0000000,2.0000000,	0.0000000,0.0000000,0.0000000,0.0000000,0.0000000,0.0000000,0.0000000,0.0000000,0.0000000,0.0000000,0.0000000,0.0000000,0.0000000,0.0000000,0.0000000,0.0000000,0.0000000,0.0000000,0.0000000,0.0000000,0.0000000,0.0000000,	0.0000000,0.0000000,0.0000000,0.0000000,0.0000000,0.0000000,0.0000000,0.0000000,0.0000000,0.0000000,0.0000000,0.0000000,0.0000000,0.0000000,0.0000000,0.0000000,0.0000000,0.0000000,0.0000000,0.0000000,0.0000000,0.0000000,	0.0000000,0.0000000,0.0000000,0.0000000,0.0000000,0.0000000,0.0000000,0.0000000,0.0000000,0.0000000,0.0000000,0.0000000,0.0000000,0.0000000,0.0000000,0.0000000,0.0000000,0.0000000,0.0000000,0.0000000,0.0000000,0.0000000,	0.0000000,0.0000000,0.0000000,0.0000000,0.0000000,0.0000000,0.0000000,0.0000000,0.0000000,0.0000000,0.0000000,0.0000000,0.0000000,0.0000000,0.0000000,0.0000000,0.0000000,0.0000000,0.0000000,0.0000000,0.0000000,0.0000000,	0.0000000,0.0000000,0.0000000,0.0000000,0.0000000,0.0000000,0.0000000,0.0000000,0.0000000,0.0000000,0.0000000,0.0000000,0.0000000,0.0000000,0.0000000,0.0000000,0.0000000,0.0000000,0.0000000,0.0000000,0.0000000,0.0000000,	0.0000000,0.0000000,0.0000000,0.0000000,0.0000000,0.0000000,0.0000000,0.0000000,0.0000000,0.0000000,0.0000000,0.0000000,0.0000000,0.0000000,0.0000000,0.0000000,0.0000000,0.0000000,0.0000000,0.0000000,0.0000000,0.0000000,	0.0000000,0.0000000,0.0000000,0.0000000,0.0000000,0.0000000,0.0000000,0.0000000,0.0000000,0.0000000,0.0000000,0.0000000,0.0000000,0.0000000,0.0000000,0.0000000,0.0000000,0.0000000,0.0000000,0.0000000,0.0000000,0.0000000,	0.0000000,0.0000000,0.0000000,0.0000000,0.0000000,0.0000000,0.0000000,0.0000000,0.0000000,0.0000000,0.0000000,0.0000000,0.0000000,0.0000000,0.0000000,0.0000000,0.0000000,0.0000000,0.0000000,0.0000000,0.0000000,0.0000000,	0.0000000,0.0000000,0.0000000,0.0000000,0.0000000,0.0000000,0.0000000,0.0000000,0.0000000,0.0000000,0.0000000,0.0000000,0.0000000,0.0000000,0.0000000,0.0000000,0.0000000,0.0000000,0.0000000,0.0000000,0.0000000,220.0000000,	0.0000000,0.0000000,0.0000000,0.0000000,0.0000000,0.0000000,0.0000000,0.0000000,0.0000000,0.0000000,0.0000000,0.0000000,0.0000000,0.0000000,0.0000000,0.0000000,0.0000000,0.0000000,0.0000000,0.0000000,0.0000000,0.0000000,	0.0000000,0.0000000,0.0000000,0.0000000,0.0000000,0.0000000,0.0000000,0.0000000,0.0000000,0.0000000,0.0000000,0.0000000,0.0000000,0.0000000,0.0000000,0.0000000,0.0000000,0.0000000,0.0000000,0.0000000,0.0000000,2.0000000,	0.0000000,0.0000000,0.0000000,0.0000000,0.0000000,0.0000000,0.0000000,0.0000000,0.0000000,0.0000000,0.0000000,0.0000000,0.0000000,0.0000000,0.0000000,0.0000000,0.0000000,0.0000000,0.0000000,0.0000000,0.0000000,0.0000000,	0.0000000,0.0000000,0.0000000,0.0000000,0.0000000,1.0000000,0.0000000,0.0000000,0.0000000,0.0000000,0.0000000,0.0000000,0.0000000,0.0000000,0.0000000,0.0000000,0.0000000,0.0000000,1.0000000,0.0000000,0.0000000,6.0000000,	0.0000000,0.0000000,0.0000000,0.0000000,0.0000000,0.0000000,0.0000000,0.0000000,0.0000000,0.0000000,0.0000000,0.0000000,0.0000000,0.0000000,0.0000000,0.0000000,0.0000000,0.0000000,0.0000000,0.0000000,0.0000000,0.0000000,	0.0000000,0.0000000,0.0000000,0.0000000,0.0000000,2.0000000,0.0000000,0.0000000,1.0000000,0.0000000,0.0000000,0.0000000,0.0000000,0.0000000,0.0000000,0.0000000,0.0000000,0.0000000,0.0000000,0.0000000,0.0000000,0.0000000,
chr5	Dancr	12	74489119	CAST_SNP	0.0000000,	0.0000000,	0.0000000,	0.0000000,	0.0000000,	0.0000000,	0.0000000,	0.0000000,	0.0000000,	0.0000000,	0.0000000,	0.0000000,	0.0000000,	0.0000000,	0.0000000,	0.0000000,
chr5	Gm15446	556,461,518,423	110,369,546,110,369,000,000,000,000,000,000,000	CAST_SNP,CAST_SNP,CAST_SNP,CAST_SNP	0.0000000,0.0000000,0.0000000,0.0000000,	0.0000000,0.0000000,0.0000000,6.0000000,	48.0000000,0.0000000,0.0000000,0.0000000,	0.0000000,0.0000000,0.0000000,0.0000000,	0.0000000,0.0000000,0.0000000,0.0000000,	0.0000000,0.0000000,0.0000000,0.0000000,	0.0000000,0.0000000,0.0000000,0.0000000,	0.0000000,0.0000000,0.0000000,0.0000000,	0.0000000,8.0000000,0.0000000,0.0000000,	0.0000000,0.0000000,0.0000000,0.0000000,	0.0000000,0.0000000,0.0000000,0.0000000,	0.0000000,0.0000000,0.0000000,0.0000000,	0.0000000,0.0000000,0.0000000,0.0000000,	0.0000000,0.0000000,0.0000000,0.0000000,	0.0000000,0.0000000,0.0000000,0.0000000,	0.0000000,0.0000000,0.0000000,0.0000000,
chr5	Gm15708	8,981,755,964,329,650,000,000,000,000,000,000,000,000,000,000,000	145,040,513,145,041,000,000,000,000,000,000,000,000,000,000,000,000,000,000,000,000,000,000,000,000,000,000,000,000,000,000,000,000,000,000,000,000,000,000,000,000,000	CAST_SNP,CAST_SNP,CAST_SNP,CAST_SNP,CAST_SNP,CAST_SNP,CAST_SNP,129S1_SNP,CAST_SNP,CAST_SNP,129S1_SNP,CAST_SNP,CAST_SNP,CAST_SNP	0.0000000,0.0000000,0.0000000,0.0000000,0.0000000,0.0000000,0.0000000,0.0000000,49.0000000,178.0000000,0.0000000,0.0000000,2.0000000,0.0000000,	0.0000000,0.0000000,0.0000000,0.0000000,0.0000000,0.0000000,0.0000000,0.0000000,0.0000000,0.0000000,0.0000000,0.0000000,0.0000000,0.0000000,	0.0000000,0.0000000,18.0000000,0.0000000,0.0000000,0.0000000,0.0000000,15.0000000,0.0000000,0.0000000,49.0000000,0.0000000,0.0000000,0.0000000,	0.0000000,0.0000000,0.0000000,0.0000000,0.0000000,0.0000000,0.0000000,0.0000000,0.0000000,0.0000000,0.0000000,0.0000000,0.0000000,13.0000000,	0.0000000,0.0000000,0.0000000,0.0000000,0.0000000,0.0000000,0.0000000,0.0000000,0.0000000,0.0000000,0.0000000,0.0000000,0.0000000,0.0000000,	0.0000000,0.0000000,0.0000000,0.0000000,0.0000000,0.0000000,0.0000000,0.0000000,0.0000000,0.0000000,0.0000000,0.0000000,0.0000000,0.0000000,	0.0000000,0.0000000,0.0000000,0.0000000,0.0000000,0.0000000,0.0000000,0.0000000,0.0000000,0.0000000,0.0000000,0.0000000,0.0000000,0.0000000,	0.0000000,0.0000000,0.0000000,0.0000000,0.0000000,0.0000000,0.0000000,0.0000000,0.0000000,0.0000000,0.0000000,0.0000000,0.0000000,0.0000000,	0.0000000,0.0000000,0.0000000,0.0000000,0.0000000,0.0000000,0.0000000,0.0000000,0.0000000,0.0000000,0.0000000,0.0000000,0.0000000,0.0000000,	0.0000000,0.0000000,0.0000000,0.0000000,0.0000000,0.0000000,0.0000000,0.0000000,1.0000000,0.0000000,0.0000000,0.0000000,0.0000000,0.0000000,	0.0000000,0.0000000,0.0000000,0.0000000,0.0000000,0.0000000,0.0000000,0.0000000,0.0000000,0.0000000,0.0000000,0.0000000,0.0000000,0.0000000,	0.0000000,0.0000000,0.0000000,0.0000000,0.0000000,0.0000000,0.0000000,0.0000000,0.0000000,0.0000000,0.0000000,0.0000000,0.0000000,0.0000000,	0.0000000,0.0000000,0.0000000,0.0000000,0.0000000,0.0000000,0.0000000,0.0000000,0.0000000,0.0000000,0.0000000,0.0000000,0.0000000,0.0000000,	0.0000000,0.0000000,0.0000000,0.0000000,16.0000000,0.0000000,15.0000000,1.0000000,0.0000000,0.0000000,0.0000000,0.0000000,0.0000000,0.0000000,	0.0000000,0.0000000,0.0000000,0.0000000,1.0000000,0.0000000,1.0000000,0.0000000,0.0000000,0.0000000,0.0000000,0.0000000,0.0000000,0.0000000,	3.0000000,0.0000000,0.0000000,0.0000000,0.0000000,0.0000000,2.0000000,0.0000000,0.0000000,0.0000000,0.0000000,0.0000000,0.0000000,0.0000000,
chr5	Gm3414	6,149,487,251,017,570,000,000,000,000,000,000,000,000,000,000,000,000,000,000,000,000,000,000,000,000,000,000,000,000,000,000,000,000,000,000,000,000,000	46112668,46113945,46113716,46111244,46112754,46112772,46112760,46114802,46112231,46111838,46112733,46113500,46114009,46116819,46112721,46112848,46112207,46114124,46116162,46112833,46111424,46116918,46116788,46118195,46115378,46112689,46113327,46113834,46115362	CAST_SNP,CAST_SNP,CAST_SNP,CAST_SNP,CAST_SNP,CAST_SNP,CAST_SNP,CAST_SNP,CAST_SNP,CAST_SNP,CAST_SNP,CAST_SNP,CAST_SNP,CAST_SNP,CAST_SNP,CAST_SNP,CAST_SNP,CAST_SNP,CAST_SNP,CAST_SNP,CAST_SNP,CAST_SNP,CAST_SNP,CAST_SNP,CAST_SNP,CAST_SNP,CAST_SNP,CAST_SNP,CAST_SNP	0.0000000,0.0000000,0.0000000,0.0000000,0.0000000,0.0000000,0.0000000,0.0000000,0.0000000,0.0000000,0.0000000,0.0000000,0.0000000,3.0000000,0.0000000,0.0000000,0.0000000,0.0000000,24.0000000,0.0000000,0.0000000,22.0000000,0.0000000,22.0000000,0.0000000,0.0000000,0.0000000,0.0000000,0.0000000,	1.0000000,0.0000000,0.0000000,0.0000000,0.0000000,0.0000000,0.0000000,0.0000000,0.0000000,0.0000000,0.0000000,0.0000000,0.0000000,0.0000000,1.0000000,0.0000000,0.0000000,0.0000000,0.0000000,0.0000000,0.0000000,0.0000000,0.0000000,0.0000000,0.0000000,1.0000000,0.0000000,0.0000000,0.0000000,	0.0000000,0.0000000,0.0000000,0.0000000,2.0000000,2.0000000,2.0000000,0.0000000,0.0000000,0.0000000,2.0000000,0.0000000,0.0000000,90.0000000,2.0000000,0.0000000,0.0000000,0.0000000,0.0000000,0.0000000,0.0000000,785.0000000,18.0000000,0.0000000,0.0000000,0.0000000,0.0000000,0.0000000,0.0000000,	0.0000000,0.0000000,0.0000000,0.0000000,0.0000000,0.0000000,0.0000000,0.0000000,0.0000000,0.0000000,0.0000000,0.0000000,0.0000000,3.0000000,0.0000000,6.0000000,0.0000000,0.0000000,0.0000000,3.0000000,0.0000000,2.0000000,2.0000000,0.0000000,0.0000000,0.0000000,0.0000000,0.0000000,0.0000000,	4.0000000,0.0000000,0.0000000,0.0000000,3.0000000,1.0000000,3.0000000,0.0000000,0.0000000,0.0000000,5.0000000,0.0000000,0.0000000,0.0000000,8.0000000,0.0000000,0.0000000,0.0000000,0.0000000,0.0000000,0.0000000,0.0000000,0.0000000,0.0000000,0.0000000,6.0000000,0.0000000,0.0000000,0.0000000,	2.0000000,0.0000000,0.0000000,0.0000000,37.0000000,40.0000000,44.0000000,0.0000000,0.0000000,0.0000000,29.0000000,0.0000000,0.0000000,0.0000000,23.0000000,0.0000000,0.0000000,0.0000000,0.0000000,5.0000000,0.0000000,0.0000000,0.0000000,0.0000000,0.0000000,6.0000000,0.0000000,0.0000000,0.0000000,	0.0000000,0.0000000,0.0000000,0.0000000,0.0000000,0.0000000,0.0000000,2.0000000,0.0000000,0.0000000,0.0000000,0.0000000,0.0000000,0.0000000,0.0000000,0.0000000,0.0000000,0.0000000,0.0000000,0.0000000,0.0000000,1.0000000,0.0000000,8.0000000,0.0000000,0.0000000,0.0000000,0.0000000,0.0000000,	0.0000000,0.0000000,0.0000000,0.0000000,0.0000000,0.0000000,0.0000000,0.0000000,0.0000000,0.0000000,0.0000000,0.0000000,0.0000000,5.0000000,0.0000000,0.0000000,0.0000000,0.0000000,0.0000000,0.0000000,0.0000000,1.0000000,4.0000000,0.0000000,0.0000000,0.0000000,0.0000000,0.0000000,0.0000000,	0.0000000,0.0000000,0.0000000,0.0000000,0.0000000,0.0000000,0.0000000,0.0000000,0.0000000,0.0000000,0.0000000,0.0000000,0.0000000,0.0000000,0.0000000,0.0000000,0.0000000,0.0000000,5.0000000,0.0000000,0.0000000,0.0000000,0.0000000,0.0000000,0.0000000,0.0000000,0.0000000,0.0000000,0.0000000,	0.0000000,0.0000000,0.0000000,0.0000000,0.0000000,0.0000000,0.0000000,0.0000000,0.0000000,0.0000000,0.0000000,0.0000000,0.0000000,0.0000000,0.0000000,0.0000000,0.0000000,0.0000000,0.0000000,0.0000000,0.0000000,0.0000000,0.0000000,0.0000000,0.0000000,0.0000000,0.0000000,0.0000000,0.0000000,	0.0000000,0.0000000,0.0000000,0.0000000,0.0000000,0.0000000,0.0000000,3.0000000,0.0000000,0.0000000,0.0000000,0.0000000,0.0000000,1.0000000,0.0000000,0.0000000,0.0000000,0.0000000,0.0000000,0.0000000,0.0000000,0.0000000,0.0000000,0.0000000,0.0000000,0.0000000,0.0000000,0.0000000,0.0000000,	0.0000000,0.0000000,0.0000000,0.0000000,0.0000000,0.0000000,0.0000000,0.0000000,0.0000000,0.0000000,0.0000000,0.0000000,0.0000000,0.0000000,0.0000000,0.0000000,0.0000000,0.0000000,0.0000000,0.0000000,0.0000000,2.0000000,0.0000000,0.0000000,0.0000000,0.0000000,0.0000000,0.0000000,0.0000000,	0.0000000,0.0000000,0.0000000,0.0000000,0.0000000,0.0000000,0.0000000,19.0000000,0.0000000,0.0000000,0.0000000,10.0000000,0.0000000,0.0000000,0.0000000,0.0000000,0.0000000,0.0000000,0.0000000,0.0000000,0.0000000,2.0000000,0.0000000,0.0000000,0.0000000,0.0000000,0.0000000,0.0000000,0.0000000,	0.0000000,0.0000000,1.0000000,0.0000000,0.0000000,0.0000000,0.0000000,0.0000000,0.0000000,0.0000000,0.0000000,0.0000000,0.0000000,3.0000000,0.0000000,0.0000000,0.0000000,0.0000000,0.0000000,0.0000000,0.0000000,41.0000000,5.0000000,1.0000000,1.0000000,0.0000000,0.0000000,0.0000000,2.0000000,	0.0000000,2.0000000,0.0000000,0.0000000,0.0000000,0.0000000,0.0000000,8.0000000,3.0000000,0.0000000,0.0000000,0.0000000,2.0000000,0.0000000,0.0000000,0.0000000,0.0000000,2.0000000,0.0000000,0.0000000,0.0000000,1.0000000,0.0000000,0.0000000,0.0000000,0.0000000,0.0000000,0.0000000,0.0000000,	0.0000000,0.0000000,0.0000000,0.0000000,0.0000000,0.0000000,0.0000000,4.0000000,0.0000000,0.0000000,0.0000000,0.0000000,0.0000000,21.0000000,0.0000000,0.0000000,0.0000000,0.0000000,1.0000000,0.0000000,9.0000000,25.0000000,10.0000000,0.0000000,0.0000000,0.0000000,0.0000000,0.0000000,0.0000000,
chr5	Gm5129	385,292,124,234,467,000	300,620,913,006,218,000,000,000,000,000,000,000,000,000,000,000	CAST_SNP,CAST_SNP,CAST_SNP,CAST_SNP,CAST_SNP,CAST_SNP	0.0000000,0.0000000,0.0000000,0.0000000,0.0000000,0.0000000,	0.0000000,0.0000000,0.0000000,0.0000000,0.0000000,0.0000000,	0.0000000,0.0000000,0.0000000,0.0000000,0.0000000,0.0000000,	1.0000000,0.0000000,0.0000000,0.0000000,1.0000000,0.0000000,	0.0000000,0.0000000,0.0000000,0.0000000,0.0000000,0.0000000,	0.0000000,0.0000000,0.0000000,0.0000000,0.0000000,0.0000000,	0.0000000,0.0000000,0.0000000,0.0000000,0.0000000,0.0000000,	0.0000000,0.0000000,0.0000000,0.0000000,0.0000000,0.0000000,	0.0000000,0.0000000,0.0000000,0.0000000,0.0000000,0.0000000,	0.0000000,0.0000000,0.0000000,0.0000000,0.0000000,0.0000000,	15.0000000,0.0000000,0.0000000,0.0000000,66.0000000,0.0000000,	0.0000000,0.0000000,0.0000000,0.0000000,1.0000000,0.0000000,	0.0000000,0.0000000,0.0000000,0.0000000,0.0000000,0.0000000,	0.0000000,0.0000000,0.0000000,0.0000000,0.0000000,0.0000000,	0.0000000,0.0000000,0.0000000,0.0000000,0.0000000,0.0000000,	0.0000000,0.0000000,0.0000000,0.0000000,0.0000000,0.0000000,
chr5	Gm7854	385,98,1220,422,866,206,911,758,124,478	43,626,208,436,264,900,000,000,000,000,000,000,000,000,000,000,000,000,000,000,000,000,000,000,000,000,000	CAST_SNP,CAST_SNP,CAST_SNP,CAST_SNP,CAST_SNP,CAST_SNP,CAST_SNP,CAST_SNP,CAST_SNP,CAST_SNP	0.0000000,0.0000000,0.0000000,0.0000000,0.0000000,0.0000000,0.0000000,0.0000000,0.0000000,0.0000000,	115.0000000,0.0000000,0.0000000,0.0000000,0.0000000,0.0000000,0.0000000,0.0000000,0.0000000,0.0000000,	0.0000000,0.0000000,0.0000000,0.0000000,0.0000000,0.0000000,0.0000000,0.0000000,0.0000000,0.0000000,	1.0000000,0.0000000,0.0000000,0.0000000,0.0000000,0.0000000,0.0000000,0.0000000,0.0000000,0.0000000,	0.0000000,0.0000000,0.0000000,0.0000000,0.0000000,0.0000000,0.0000000,0.0000000,0.0000000,0.0000000,	0.0000000,0.0000000,0.0000000,0.0000000,0.0000000,0.0000000,0.0000000,0.0000000,0.0000000,0.0000000,	0.0000000,0.0000000,0.0000000,0.0000000,0.0000000,0.0000000,0.0000000,0.0000000,0.0000000,0.0000000,	0.0000000,0.0000000,0.0000000,0.0000000,0.0000000,0.0000000,0.0000000,0.0000000,0.0000000,0.0000000,	0.0000000,0.0000000,0.0000000,0.0000000,0.0000000,0.0000000,0.0000000,0.0000000,0.0000000,0.0000000,	0.0000000,0.0000000,0.0000000,0.0000000,0.0000000,0.0000000,0.0000000,0.0000000,0.0000000,0.0000000,	0.0000000,0.0000000,0.0000000,0.0000000,0.0000000,0.0000000,0.0000000,0.0000000,0.0000000,0.0000000,	0.0000000,0.0000000,0.0000000,0.0000000,0.0000000,0.0000000,0.0000000,0.0000000,0.0000000,0.0000000,	0.0000000,0.0000000,0.0000000,0.0000000,0.0000000,0.0000000,0.0000000,0.0000000,0.0000000,0.0000000,	3.0000000,0.0000000,0.0000000,0.0000000,0.0000000,0.0000000,0.0000000,0.0000000,0.0000000,0.0000000,	0.0000000,0.0000000,0.0000000,0.0000000,0.0000000,0.0000000,0.0000000,0.0000000,0.0000000,0.0000000,	1.0000000,0.0000000,0.0000000,0.0000000,0.0000000,0.0000000,0.0000000,0.0000000,0.0000000,0.0000000,
chr5	guttman:linc1354.3	832,607,164,645,1798,2010,393,1514,1020,1359,80,1645,1443,314,27,28,93,1499,319	100,850,671,100,850,000,000,000,000,000,000,000,000,000,000,000,000,000,000,000,000,000,000,000,000,000,000,000,000,000,000,000,000,000,000,000,000,000,000,000,000,000,000,000,000,000,000,000,000,000,000,000,000,000,000,000,000	CAST_SNP,CAST_SNP,CAST_SNP,CAST_SNP,129S1_SNP,CAST_SNP,CAST_SNP,CAST_SNP,CAST_SNP,129S1_SNP,CAST_SNP,CAST_SNP,CAST_SNP,CAST_SNP,CAST_SNP,CAST_SNP,CAST_SNP,CAST_SNP,CAST_SNP	0.0000000,0.0000000,0.0000000,0.0000000,0.0000000,0.0000000,0.0000000,3.0000000,0.0000000,0.0000000,0.0000000,2.0000000,0.0000000,0.0000000,0.0000000,0.0000000,0.0000000,0.0000000,0.0000000,	0.0000000,0.0000000,9.0000000,0.0000000,0.0000000,0.0000000,0.0000000,0.0000000,0.0000000,0.0000000,5.0000000,0.0000000,0.0000000,10.0000000,0.0000000,0.0000000,5.0000000,0.0000000,15.0000000,	0.0000000,0.0000000,1.0000000,0.0000000,0.0000000,0.0000000,0.0000000,150.0000000,0.0000000,11.0000000,0.0000000,0.0000000,8.0000000,1.0000000,0.0000000,0.0000000,0.0000000,0.0000000,1.0000000,	0.0000000,0.0000000,33.0000000,0.0000000,0.0000000,0.0000000,0.0000000,0.0000000,0.0000000,0.0000000,24.0000000,0.0000000,0.0000000,0.0000000,0.0000000,0.0000000,41.0000000,0.0000000,0.0000000,	0.0000000,0.0000000,0.0000000,0.0000000,0.0000000,0.0000000,0.0000000,0.0000000,0.0000000,0.0000000,0.0000000,0.0000000,0.0000000,0.0000000,0.0000000,0.0000000,0.0000000,0.0000000,0.0000000,	0.0000000,0.0000000,0.0000000,0.0000000,0.0000000,0.0000000,0.0000000,0.0000000,0.0000000,0.0000000,0.0000000,0.0000000,0.0000000,0.0000000,0.0000000,0.0000000,0.0000000,0.0000000,0.0000000,	0.0000000,0.0000000,0.0000000,0.0000000,0.0000000,0.0000000,0.0000000,0.0000000,0.0000000,0.0000000,0.0000000,0.0000000,0.0000000,0.0000000,0.0000000,0.0000000,0.0000000,0.0000000,0.0000000,	0.0000000,0.0000000,0.0000000,0.0000000,5.0000000,0.0000000,0.0000000,0.0000000,0.0000000,0.0000000,0.0000000,0.0000000,0.0000000,0.0000000,0.0000000,0.0000000,0.0000000,0.0000000,0.0000000,	0.0000000,0.0000000,0.0000000,0.0000000,0.0000000,0.0000000,0.0000000,3.0000000,0.0000000,9.0000000,0.0000000,0.0000000,5.0000000,0.0000000,0.0000000,0.0000000,0.0000000,3.0000000,0.0000000,	0.0000000,0.0000000,0.0000000,0.0000000,0.0000000,0.0000000,0.0000000,0.0000000,0.0000000,0.0000000,0.0000000,0.0000000,0.0000000,0.0000000,0.0000000,0.0000000,0.0000000,0.0000000,0.0000000,	0.0000000,0.0000000,0.0000000,0.0000000,0.0000000,0.0000000,0.0000000,0.0000000,0.0000000,0.0000000,0.0000000,0.0000000,0.0000000,0.0000000,0.0000000,0.0000000,0.0000000,0.0000000,0.0000000,	0.0000000,0.0000000,0.0000000,0.0000000,0.0000000,0.0000000,0.0000000,0.0000000,0.0000000,0.0000000,0.0000000,0.0000000,0.0000000,0.0000000,0.0000000,0.0000000,0.0000000,0.0000000,0.0000000,	0.0000000,0.0000000,0.0000000,0.0000000,0.0000000,0.0000000,0.0000000,3.0000000,0.0000000,0.0000000,0.0000000,0.0000000,0.0000000,0.0000000,0.0000000,0.0000000,0.0000000,0.0000000,0.0000000,	0.0000000,0.0000000,13.0000000,0.0000000,2.0000000,0.0000000,0.0000000,5.0000000,0.0000000,0.0000000,0.0000000,2.0000000,0.0000000,5.0000000,0.0000000,0.0000000,1.0000000,0.0000000,5.0000000,	0.0000000,0.0000000,8.0000000,0.0000000,0.0000000,0.0000000,0.0000000,0.0000000,0.0000000,6.0000000,8.0000000,0.0000000,1.0000000,1.0000000,0.0000000,0.0000000,9.0000000,0.0000000,1.0000000,	0.0000000,0.0000000,0.0000000,0.0000000,3.0000000,0.0000000,0.0000000,3.0000000,0.0000000,3.0000000,0.0000000,1.0000000,0.0000000,0.0000000,0.0000000,0.0000000,0.0000000,0.0000000,0.0000000,
chr5	guttman:linc1533.3	2560,1153,1159,3209,4619,1676,1421,2831,4112,856,1170,3764,1816,3609,1071,1445,2855,2567,3500,4076,2840,1199,1200,1588,4553,2360,2484,4667,5181,3647,3416,4115,456,3273,76,3405,462,3661,5074,4308,4437,1112,4697,4993,3675,222,1957,4064,3043,1255,3560,5179,2663,2796,111,4208,3313,3859,1910,119,4345,1240,2045,2174,2559	23360674,23359243,23359249,23361323,23363642,23359790,23359511,23360945,23363135,23358946,23359260,23362787,23359930,23362632,23359161,23359535,23360969,23360681,23361614,23363099,23360954,23359289,23359290,23359702,23363576,23360474,23360598,23363690,23364204,23362670,23361530,23363138,23358334,23361387,23357954,23361519,23358340,23362684,23364097,23363331,23363460,23359202,23363720,23364016,233…	129S1_SNP,129S1_SNP,129S1_SNP,CAST_SNP,CAST_SNP,129S1_SNP,129S1_SNP,CAST_SNP,129S1_SNP,129S1_SNP,129S1_SNP,CAST_SNP,129S1_SNP,129S1_SNP,129S1_SNP,CAST_SNP,129S1_SNP,129S1_SNP,129S1_SNP,129S1_SNP,129S1_SNP,129S1_SNP,129S1_SNP,CAST_SNP,129S1_SNP,129S1_SNP,129S1_SNP,129S1_SNP,129S1_SNP,CAST_SNP,CAST_SNP,129S1_SNP,CAST_SNP,129S1_SNP,CAST_SNP,CAST_SNP,CAST_SNP,CAST_SNP,CAST_SNP,129S1_SNP,CAST_SNP,129S…	0.0000000,0.0000000,0.0000000,130.0000000,0.0000000,0.0000000,0.0000000,0.0000000,0.0000000,0.0000000,0.0000000,0.0000000,0.0000000,0.0000000,0.0000000,0.0000000,0.0000000,0.0000000,15.0000000,0.0000000,0.0000000,0.0000000,0.0000000,0.0000000,0.0000000,0.0000000,2.0000000,0.0000000,0.0000000,0.0000000,155.0000000,0.0000000,0.0000000,178.0000000,0.0000000,174.0000000,0.0000000,0.0000000,64.0000000…	40.0000000,0.0000000,0.0000000,0.0000000,0.0000000,0.0000000,0.0000000,0.0000000,0.0000000,0.0000000,0.0000000,0.0000000,65.0000000,0.0000000,0.0000000,0.0000000,0.0000000,38.0000000,261.0000000,0.0000000,0.0000000,0.0000000,0.0000000,0.0000000,0.0000000,0.0000000,19.0000000,0.0000000,0.0000000,0.0000000,829.0000000,0.0000000,0.0000000,0.0000000,0.0000000,833.0000000,0.0000000,0.0000000,0.0000000…	0.0000000,0.0000000,0.0000000,0.0000000,9.0000000,0.0000000,0.0000000,0.0000000,0.0000000,0.0000000,0.0000000,0.0000000,0.0000000,0.0000000,0.0000000,0.0000000,0.0000000,0.0000000,0.0000000,0.0000000,0.0000000,0.0000000,0.0000000,0.0000000,1.0000000,0.0000000,0.0000000,2.0000000,0.0000000,0.0000000,0.0000000,0.0000000,0.0000000,0.0000000,0.0000000,0.0000000,0.0000000,0.0000000,0.0000000,0.0000000…	0.0000000,0.0000000,0.0000000,0.0000000,0.0000000,0.0000000,0.0000000,0.0000000,0.0000000,0.0000000,0.0000000,0.0000000,16.0000000,0.0000000,0.0000000,0.0000000,0.0000000,0.0000000,19.0000000,0.0000000,0.0000000,0.0000000,0.0000000,0.0000000,0.0000000,0.0000000,100.0000000,0.0000000,0.0000000,0.0000000,81.0000000,0.0000000,0.0000000,0.0000000,0.0000000,72.0000000,0.0000000,0.0000000,0.0000000,0.0…	0.0000000,0.0000000,0.0000000,0.0000000,0.0000000,0.0000000,0.0000000,0.0000000,0.0000000,0.0000000,0.0000000,0.0000000,0.0000000,0.0000000,0.0000000,0.0000000,1.0000000,0.0000000,119.0000000,0.0000000,0.0000000,0.0000000,0.0000000,0.0000000,0.0000000,0.0000000,0.0000000,0.0000000,0.0000000,0.0000000,134.0000000,0.0000000,0.0000000,0.0000000,0.0000000,119.0000000,0.0000000,0.0000000,0.0000000,0.0…	1.0000000,0.0000000,0.0000000,0.0000000,98.0000000,0.0000000,0.0000000,0.0000000,0.0000000,0.0000000,0.0000000,0.0000000,0.0000000,1.0000000,0.0000000,0.0000000,0.0000000,1.0000000,36.0000000,0.0000000,0.0000000,0.0000000,0.0000000,5.0000000,6.0000000,0.0000000,12.0000000,301.0000000,0.0000000,0.0000000,34.0000000,0.0000000,0.0000000,0.0000000,1.0000000,26.0000000,0.0000000,0.0000000,0.0000000,0.…	0.0000000,0.0000000,0.0000000,0.0000000,0.0000000,0.0000000,0.0000000,0.0000000,0.0000000,0.0000000,0.0000000,0.0000000,0.0000000,0.0000000,0.0000000,0.0000000,23.0000000,0.0000000,0.0000000,0.0000000,16.0000000,0.0000000,0.0000000,0.0000000,0.0000000,0.0000000,8.0000000,0.0000000,0.0000000,0.0000000,1.0000000,0.0000000,0.0000000,0.0000000,0.0000000,0.0000000,0.0000000,0.0000000,0.0000000,3.00000…	1.0000000,0.0000000,0.0000000,0.0000000,0.0000000,0.0000000,0.0000000,0.0000000,0.0000000,0.0000000,0.0000000,0.0000000,0.0000000,0.0000000,0.0000000,0.0000000,0.0000000,1.0000000,0.0000000,0.0000000,0.0000000,0.0000000,0.0000000,0.0000000,0.0000000,0.0000000,1.0000000,0.0000000,0.0000000,0.0000000,0.0000000,0.0000000,0.0000000,0.0000000,0.0000000,0.0000000,0.0000000,0.0000000,0.0000000,0.0000000…	42.0000000,0.0000000,0.0000000,1.0000000,0.0000000,1.0000000,0.0000000,0.0000000,0.0000000,0.0000000,0.0000000,0.0000000,0.0000000,0.0000000,0.0000000,0.0000000,0.0000000,16.0000000,0.0000000,0.0000000,0.0000000,0.0000000,0.0000000,0.0000000,0.0000000,0.0000000,48.0000000,0.0000000,0.0000000,0.0000000,1.0000000,0.0000000,0.0000000,0.0000000,0.0000000,2.0000000,0.0000000,0.0000000,1.0000000,0.0000…	1.0000000,0.0000000,0.0000000,2.0000000,0.0000000,0.0000000,0.0000000,0.0000000,0.0000000,0.0000000,0.0000000,0.0000000,2.0000000,0.0000000,0.0000000,0.0000000,0.0000000,1.0000000,3.0000000,0.0000000,0.0000000,0.0000000,0.0000000,2.0000000,0.0000000,0.0000000,0.0000000,0.0000000,0.0000000,0.0000000,1.0000000,0.0000000,0.0000000,2.0000000,0.0000000,1.0000000,0.0000000,0.0000000,0.0000000,0.0000000…	0.0000000,0.0000000,0.0000000,0.0000000,0.0000000,0.0000000,0.0000000,0.0000000,5.0000000,0.0000000,0.0000000,0.0000000,0.0000000,0.0000000,0.0000000,0.0000000,0.0000000,0.0000000,0.0000000,2.0000000,0.0000000,0.0000000,0.0000000,0.0000000,0.0000000,0.0000000,8.0000000,0.0000000,0.0000000,0.0000000,1.0000000,5.0000000,0.0000000,0.0000000,0.0000000,1.0000000,0.0000000,0.0000000,0.0000000,0.0000000…	1.0000000,0.0000000,0.0000000,0.0000000,4.0000000,0.0000000,0.0000000,0.0000000,0.0000000,0.0000000,0.0000000,0.0000000,0.0000000,0.0000000,0.0000000,0.0000000,0.0000000,0.0000000,0.0000000,0.0000000,0.0000000,0.0000000,0.0000000,0.0000000,0.0000000,0.0000000,6.0000000,3.0000000,0.0000000,0.0000000,0.0000000,0.0000000,0.0000000,0.0000000,0.0000000,0.0000000,0.0000000,0.0000000,0.0000000,0.0000000…	31.0000000,0.0000000,0.0000000,3.0000000,0.0000000,0.0000000,0.0000000,0.0000000,0.0000000,0.0000000,0.0000000,0.0000000,7.0000000,1.0000000,0.0000000,0.0000000,0.0000000,28.0000000,0.0000000,0.0000000,0.0000000,0.0000000,0.0000000,16.0000000,0.0000000,0.0000000,20.0000000,0.0000000,0.0000000,3.0000000,3.0000000,0.0000000,0.0000000,2.0000000,0.0000000,3.0000000,0.0000000,2.0000000,0.0000000,0.000…	6.0000000,0.0000000,0.0000000,0.0000000,0.0000000,0.0000000,0.0000000,0.0000000,0.0000000,0.0000000,0.0000000,0.0000000,0.0000000,0.0000000,0.0000000,0.0000000,0.0000000,5.0000000,5.0000000,0.0000000,0.0000000,0.0000000,0.0000000,0.0000000,0.0000000,0.0000000,0.0000000,0.0000000,0.0000000,0.0000000,1.0000000,0.0000000,0.0000000,0.0000000,0.0000000,1.0000000,0.0000000,0.0000000,0.0000000,0.0000000…	0.0000000,0.0000000,0.0000000,0.0000000,0.0000000,0.0000000,0.0000000,0.0000000,0.0000000,0.0000000,0.0000000,0.0000000,0.0000000,0.0000000,0.0000000,0.0000000,0.0000000,0.0000000,0.0000000,0.0000000,0.0000000,0.0000000,0.0000000,0.0000000,0.0000000,0.0000000,0.0000000,0.0000000,0.0000000,0.0000000,0.0000000,0.0000000,0.0000000,0.0000000,0.0000000,0.0000000,0.0000000,0.0000000,0.0000000,0.0000000…	3.0000000,0.0000000,0.0000000,0.0000000,1.0000000,12.0000000,2.0000000,0.0000000,3.0000000,0.0000000,0.0000000,0.0000000,8.0000000,0.0000000,0.0000000,0.0000000,0.0000000,1.0000000,3.0000000,2.0000000,0.0000000,0.0000000,0.0000000,8.0000000,1.0000000,0.0000000,2.0000000,1.0000000,0.0000000,0.0000000,2.0000000,3.0000000,0.0000000,0.0000000,0.0000000,2.0000000,0.0000000,0.0000000,3.0000000,0.000000…
chr5	guttman:linc1543.3	1024,3584,1285,391,520,3211,1551,2576,146,2451,3612,2589,2084,3366,3495,43,2349,2226,4211,57,2749,704,3394,1991,2636,2122,332,2381,590,2511,3536,2513,3018,468,3705,472,2793,3164,2398,3935,3216,354,2149,102,2151,1769,3946,3686,2557,1776,243,631,120,3540,3583,381,511	137409767,137412327,137410028,137398294,137401698,137411954,137410294,137411319,137395175,137411194,137412355,137411332,137410827,137412109,137412238,137395072,137411092,137410969,137412954,137395086,137411492,137409447,137412137,137410734,137411379,137410865,137398235,137411124,137409333,137411254,137412279,137411256,137411761,137401646,137412448,137401650,137411536,137411907,137411141,137412678…	CAST_SNP,129S1_SNP,CAST_SNP,129S1_SNP,CAST_SNP,CAST_SNP,CAST_SNP,129S1_SNP,CAST_SNP,129S1_SNP,129S1_SNP,CAST_SNP,129S1_SNP,CAST_SNP,CAST_SNP,CAST_SNP,CAST_SNP,CAST_SNP,CAST_SNP,CAST_SNP,129S1_SNP,CAST_SNP,129S1_SNP,129S1_SNP,129S1_SNP,CAST_SNP,CAST_SNP,CAST_SNP,CAST_SNP,129S1_SNP,129S1_SNP,129S1_SNP,129S1_SNP,CAST_SNP,129S1_SNP,CAST_SNP,129S1_SNP,129S1_SNP,129S1_SNP,CAST_SNP,CAST_SNP,129S1_SNP,CA…	0.0000000,0.0000000,0.0000000,0.0000000,0.0000000,0.0000000,0.0000000,0.0000000,0.0000000,0.0000000,0.0000000,0.0000000,0.0000000,0.0000000,2.0000000,0.0000000,0.0000000,0.0000000,0.0000000,0.0000000,0.0000000,0.0000000,0.0000000,0.0000000,0.0000000,0.0000000,0.0000000,0.0000000,0.0000000,0.0000000,0.0000000,0.0000000,0.0000000,0.0000000,2.0000000,0.0000000,0.0000000,0.0000000,0.0000000,0.0000000…	0.0000000,6.0000000,0.0000000,0.0000000,2.0000000,0.0000000,0.0000000,0.0000000,0.0000000,0.0000000,1.0000000,0.0000000,0.0000000,9.0000000,8.0000000,0.0000000,0.0000000,0.0000000,0.0000000,0.0000000,0.0000000,0.0000000,26.0000000,0.0000000,0.0000000,0.0000000,0.0000000,0.0000000,2.0000000,0.0000000,5.0000000,0.0000000,0.0000000,2.0000000,0.0000000,2.0000000,0.0000000,0.0000000,0.0000000,0.000000…	0.0000000,1.0000000,0.0000000,0.0000000,0.0000000,0.0000000,0.0000000,0.0000000,0.0000000,40.0000000,3.0000000,0.0000000,0.0000000,0.0000000,0.0000000,0.0000000,0.0000000,0.0000000,0.0000000,0.0000000,0.0000000,0.0000000,0.0000000,0.0000000,0.0000000,0.0000000,0.0000000,0.0000000,0.0000000,0.0000000,0.0000000,0.0000000,0.0000000,0.0000000,0.0000000,0.0000000,0.0000000,0.0000000,20.0000000,0.00000…	0.0000000,0.0000000,0.0000000,0.0000000,0.0000000,0.0000000,0.0000000,0.0000000,0.0000000,20.0000000,0.0000000,0.0000000,0.0000000,0.0000000,0.0000000,0.0000000,0.0000000,0.0000000,0.0000000,0.0000000,0.0000000,0.0000000,0.0000000,0.0000000,0.0000000,0.0000000,0.0000000,0.0000000,0.0000000,0.0000000,0.0000000,0.0000000,0.0000000,0.0000000,0.0000000,0.0000000,0.0000000,0.0000000,18.0000000,0.00000…	0.0000000,0.0000000,0.0000000,0.0000000,0.0000000,0.0000000,0.0000000,0.0000000,0.0000000,0.0000000,0.0000000,0.0000000,0.0000000,0.0000000,0.0000000,0.0000000,0.0000000,0.0000000,0.0000000,0.0000000,0.0000000,0.0000000,0.0000000,0.0000000,0.0000000,0.0000000,0.0000000,0.0000000,0.0000000,0.0000000,0.0000000,0.0000000,0.0000000,0.0000000,2.0000000,0.0000000,0.0000000,0.0000000,0.0000000,0.0000000…	0.0000000,0.0000000,0.0000000,0.0000000,0.0000000,0.0000000,0.0000000,0.0000000,0.0000000,0.0000000,0.0000000,0.0000000,0.0000000,1.0000000,0.0000000,0.0000000,0.0000000,0.0000000,0.0000000,0.0000000,0.0000000,0.0000000,1.0000000,0.0000000,0.0000000,0.0000000,0.0000000,0.0000000,0.0000000,0.0000000,0.0000000,0.0000000,0.0000000,0.0000000,1.0000000,0.0000000,0.0000000,0.0000000,0.0000000,0.0000000…	0.0000000,1.0000000,0.0000000,0.0000000,0.0000000,0.0000000,0.0000000,0.0000000,0.0000000,20.0000000,3.0000000,0.0000000,0.0000000,0.0000000,0.0000000,0.0000000,0.0000000,0.0000000,0.0000000,0.0000000,0.0000000,0.0000000,0.0000000,0.0000000,0.0000000,0.0000000,0.0000000,0.0000000,0.0000000,0.0000000,0.0000000,0.0000000,0.0000000,0.0000000,2.0000000,0.0000000,0.0000000,0.0000000,6.0000000,0.000000…	0.0000000,0.0000000,0.0000000,0.0000000,0.0000000,0.0000000,0.0000000,0.0000000,0.0000000,8.0000000,0.0000000,0.0000000,0.0000000,0.0000000,0.0000000,0.0000000,0.0000000,0.0000000,0.0000000,0.0000000,0.0000000,0.0000000,0.0000000,0.0000000,0.0000000,0.0000000,0.0000000,0.0000000,0.0000000,0.0000000,0.0000000,0.0000000,4.0000000,0.0000000,0.0000000,0.0000000,0.0000000,0.0000000,8.0000000,0.0000000…	0.0000000,207.0000000,0.0000000,0.0000000,4.0000000,0.0000000,0.0000000,0.0000000,0.0000000,0.0000000,201.0000000,0.0000000,1.0000000,5.0000000,3.0000000,0.0000000,0.0000000,0.0000000,0.0000000,0.0000000,43.0000000,3.0000000,13.0000000,0.0000000,0.0000000,1.0000000,0.0000000,0.0000000,5.0000000,0.0000000,72.0000000,0.0000000,0.0000000,3.0000000,76.0000000,3.0000000,21.0000000,0.0000000,0.0000000,…	0.0000000,23.0000000,0.0000000,0.0000000,410.0000000,0.0000000,0.0000000,0.0000000,0.0000000,4.0000000,27.0000000,0.0000000,0.0000000,21.0000000,63.0000000,0.0000000,0.0000000,0.0000000,0.0000000,0.0000000,0.0000000,9.0000000,17.0000000,0.0000000,0.0000000,0.0000000,0.0000000,0.0000000,350.0000000,4.0000000,43.0000000,4.0000000,0.0000000,255.0000000,21.0000000,293.0000000,0.0000000,0.0000000,1.00…	0.0000000,268.0000000,0.0000000,0.0000000,23.0000000,0.0000000,0.0000000,0.0000000,0.0000000,21.0000000,398.0000000,0.0000000,0.0000000,34.0000000,45.0000000,0.0000000,0.0000000,0.0000000,0.0000000,0.0000000,0.0000000,0.0000000,76.0000000,0.0000000,0.0000000,0.0000000,0.0000000,0.0000000,18.0000000,0.0000000,23.0000000,0.0000000,0.0000000,2.0000000,200.0000000,5.0000000,1.0000000,0.0000000,6.0000…	0.0000000,3.0000000,0.0000000,0.0000000,0.0000000,0.0000000,0.0000000,0.0000000,0.0000000,45.0000000,4.0000000,0.0000000,0.0000000,0.0000000,2.0000000,0.0000000,0.0000000,0.0000000,0.0000000,0.0000000,28.0000000,0.0000000,0.0000000,0.0000000,9.0000000,0.0000000,0.0000000,0.0000000,0.0000000,0.0000000,1.0000000,0.0000000,0.0000000,0.0000000,3.0000000,0.0000000,20.0000000,0.0000000,42.0000000,0.000…	0.0000000,8.0000000,0.0000000,0.0000000,18.0000000,1.0000000,0.0000000,0.0000000,0.0000000,0.0000000,12.0000000,0.0000000,0.0000000,47.0000000,3.0000000,0.0000000,0.0000000,0.0000000,0.0000000,0.0000000,0.0000000,16.0000000,45.0000000,4.0000000,0.0000000,0.0000000,0.0000000,0.0000000,21.0000000,0.0000000,3.0000000,0.0000000,6.0000000,8.0000000,6.0000000,8.0000000,1.0000000,1.0000000,0.0000000,0.0…	0.0000000,61.0000000,0.0000000,0.0000000,1.0000000,14.0000000,0.0000000,0.0000000,0.0000000,2.0000000,68.0000000,0.0000000,1.0000000,61.0000000,40.0000000,0.0000000,0.0000000,0.0000000,2.0000000,0.0000000,11.0000000,5.0000000,65.0000000,0.0000000,1.0000000,0.0000000,0.0000000,0.0000000,10.0000000,2.0000000,34.0000000,2.0000000,0.0000000,3.0000000,68.0000000,3.0000000,3.0000000,6.0000000,0.0000000…	0.0000000,3.0000000,0.0000000,0.0000000,0.0000000,0.0000000,0.0000000,0.0000000,0.0000000,11.0000000,6.0000000,0.0000000,0.0000000,1.0000000,0.0000000,0.0000000,0.0000000,0.0000000,0.0000000,0.0000000,2.0000000,2.0000000,3.0000000,0.0000000,0.0000000,0.0000000,0.0000000,0.0000000,1.0000000,0.0000000,0.0000000,0.0000000,0.0000000,0.0000000,3.0000000,0.0000000,3.0000000,0.0000000,3.0000000,0.000000…	0.0000000,29.0000000,0.0000000,0.0000000,0.0000000,0.0000000,0.0000000,3.0000000,0.0000000,6.0000000,38.0000000,3.0000000,0.0000000,2.0000000,6.0000000,0.0000000,1.0000000,0.0000000,0.0000000,0.0000000,1.0000000,0.0000000,2.0000000,1.0000000,2.0000000,0.0000000,0.0000000,2.0000000,0.0000000,0.0000000,13.0000000,0.0000000,0.0000000,0.0000000,9.0000000,0.0000000,1.0000000,0.0000000,2.0000000,6.0000…
chr5	uc008wpr.1	256,769,770,1795,1412,2198,1926,4097,1032,2314,3543,524,269,2318,3087,3088,146,3347,3604,2670,662,2967,525,1949,2974,3333,1056,547,420,1189,4008,3370,2861,3886,2973,944,945,1202,3742,3535,4279,3744,1216,1473,4294,3014,1864,329,3918,847,3152,514,3634,3470,1657,3800,975,2140,993,354,3429,614,1385,3538,1646,3824,4083,4084,2677,2169,3576,633,2425	22059943,22060456,22060457,22061482,22061099,22061885,22061613,22063784,22060719,22062001,22063230,22060211,22059956,22062005,22062774,22062775,22059833,22063034,22063291,22062357,22060349,22062654,22060212,22061636,22062661,22063020,22060743,22060234,22060107,22060876,22063695,22063057,22062548,22063573,22062660,22060631,22060632,22060889,22063429,22063222,22063966,22063431,22060903,22061160,220…	CAST_SNP,CAST_SNP,129S1_SNP,CAST_SNP,CAST_SNP,CAST_SNP,CAST_SNP,CAST_SNP,CAST_SNP,CAST_SNP,CAST_SNP,CAST_SNP,CAST_SNP,CAST_SNP,CAST_SNP,129S1_SNP,CAST_SNP,CAST_SNP,CAST_SNP,CAST_SNP,CAST_SNP,CAST_SNP,CAST_SNP,CAST_SNP,CAST_SNP,CAST_SNP,CAST_SNP,CAST_SNP,CAST_SNP,CAST_SNP,CAST_SNP,CAST_SNP,CAST_SNP,CAST_SNP,CAST_SNP,CAST_SNP,CAST_SNP,CAST_SNP,CAST_SNP,CAST_SNP,CAST_SNP,CAST_SNP,CAST_SNP,CAST_SNP,C…	0.0000000,0.0000000,0.0000000,0.0000000,0.0000000,0.0000000,0.0000000,0.0000000,0.0000000,0.0000000,0.0000000,0.0000000,0.0000000,0.0000000,0.0000000,0.0000000,0.0000000,0.0000000,0.0000000,0.0000000,0.0000000,0.0000000,0.0000000,0.0000000,0.0000000,1.0000000,0.0000000,0.0000000,0.0000000,0.0000000,0.0000000,0.0000000,0.0000000,0.0000000,0.0000000,0.0000000,0.0000000,0.0000000,0.0000000,0.0000000…	0.0000000,0.0000000,0.0000000,0.0000000,0.0000000,0.0000000,0.0000000,0.0000000,0.0000000,0.0000000,0.0000000,0.0000000,0.0000000,0.0000000,0.0000000,0.0000000,0.0000000,5.0000000,1.0000000,0.0000000,0.0000000,0.0000000,0.0000000,0.0000000,0.0000000,5.0000000,0.0000000,0.0000000,0.0000000,0.0000000,0.0000000,4.0000000,0.0000000,0.0000000,0.0000000,0.0000000,0.0000000,0.0000000,0.0000000,0.0000000…	0.0000000,0.0000000,0.0000000,0.0000000,0.0000000,0.0000000,0.0000000,0.0000000,0.0000000,0.0000000,0.0000000,0.0000000,0.0000000,0.0000000,0.0000000,0.0000000,0.0000000,0.0000000,0.0000000,0.0000000,0.0000000,0.0000000,0.0000000,0.0000000,0.0000000,0.0000000,0.0000000,0.0000000,0.0000000,0.0000000,0.0000000,0.0000000,0.0000000,0.0000000,0.0000000,0.0000000,0.0000000,0.0000000,0.0000000,0.0000000…	0.0000000,0.0000000,0.0000000,0.0000000,0.0000000,0.0000000,0.0000000,0.0000000,0.0000000,0.0000000,0.0000000,0.0000000,0.0000000,0.0000000,0.0000000,0.0000000,0.0000000,0.0000000,11.0000000,0.0000000,0.0000000,0.0000000,0.0000000,0.0000000,0.0000000,0.0000000,0.0000000,0.0000000,0.0000000,0.0000000,0.0000000,0.0000000,0.0000000,0.0000000,0.0000000,0.0000000,0.0000000,0.0000000,0.0000000,0.000000…	0.0000000,0.0000000,0.0000000,0.0000000,0.0000000,0.0000000,0.0000000,0.0000000,0.0000000,0.0000000,0.0000000,0.0000000,0.0000000,0.0000000,0.0000000,0.0000000,0.0000000,0.0000000,0.0000000,0.0000000,0.0000000,0.0000000,0.0000000,0.0000000,0.0000000,0.0000000,0.0000000,0.0000000,0.0000000,0.0000000,0.0000000,0.0000000,0.0000000,0.0000000,0.0000000,0.0000000,0.0000000,0.0000000,0.0000000,0.0000000…	0.0000000,0.0000000,0.0000000,0.0000000,0.0000000,0.0000000,0.0000000,0.0000000,0.0000000,0.0000000,0.0000000,0.0000000,0.0000000,0.0000000,0.0000000,0.0000000,0.0000000,42.0000000,0.0000000,0.0000000,0.0000000,0.0000000,0.0000000,0.0000000,0.0000000,37.0000000,0.0000000,0.0000000,0.0000000,0.0000000,0.0000000,34.0000000,0.0000000,0.0000000,0.0000000,0.0000000,0.0000000,0.0000000,0.0000000,0.0000…	0.0000000,0.0000000,0.0000000,0.0000000,0.0000000,0.0000000,0.0000000,0.0000000,0.0000000,0.0000000,0.0000000,0.0000000,0.0000000,0.0000000,0.0000000,0.0000000,0.0000000,0.0000000,3.0000000,0.0000000,0.0000000,0.0000000,0.0000000,0.0000000,0.0000000,0.0000000,0.0000000,0.0000000,0.0000000,0.0000000,0.0000000,0.0000000,0.0000000,0.0000000,0.0000000,0.0000000,0.0000000,0.0000000,0.0000000,0.0000000…	0.0000000,0.0000000,0.0000000,0.0000000,0.0000000,0.0000000,0.0000000,0.0000000,0.0000000,0.0000000,0.0000000,0.0000000,0.0000000,0.0000000,0.0000000,0.0000000,0.0000000,0.0000000,1.0000000,0.0000000,0.0000000,0.0000000,0.0000000,0.0000000,0.0000000,0.0000000,0.0000000,0.0000000,0.0000000,0.0000000,0.0000000,0.0000000,0.0000000,0.0000000,0.0000000,0.0000000,0.0000000,0.0000000,0.0000000,0.0000000…	0.0000000,0.0000000,0.0000000,0.0000000,0.0000000,0.0000000,0.0000000,0.0000000,0.0000000,0.0000000,0.0000000,0.0000000,0.0000000,0.0000000,2.0000000,2.0000000,0.0000000,11.0000000,0.0000000,0.0000000,0.0000000,0.0000000,0.0000000,0.0000000,0.0000000,10.0000000,0.0000000,0.0000000,0.0000000,0.0000000,0.0000000,7.0000000,0.0000000,0.0000000,0.0000000,0.0000000,0.0000000,0.0000000,0.0000000,0.00000…	0.0000000,0.0000000,0.0000000,0.0000000,0.0000000,0.0000000,0.0000000,0.0000000,0.0000000,0.0000000,0.0000000,0.0000000,0.0000000,0.0000000,0.0000000,0.0000000,0.0000000,481.0000000,0.0000000,0.0000000,0.0000000,0.0000000,0.0000000,0.0000000,0.0000000,546.0000000,0.0000000,0.0000000,0.0000000,0.0000000,0.0000000,308.0000000,0.0000000,0.0000000,0.0000000,0.0000000,0.0000000,0.0000000,0.0000000,0.0…	46.0000000,0.0000000,0.0000000,0.0000000,0.0000000,0.0000000,0.0000000,0.0000000,0.0000000,0.0000000,0.0000000,0.0000000,0.0000000,0.0000000,0.0000000,0.0000000,0.0000000,0.0000000,1.0000000,0.0000000,0.0000000,0.0000000,0.0000000,0.0000000,0.0000000,0.0000000,0.0000000,0.0000000,0.0000000,0.0000000,0.0000000,0.0000000,0.0000000,0.0000000,0.0000000,0.0000000,0.0000000,0.0000000,0.0000000,0.000000…	0.0000000,0.0000000,0.0000000,0.0000000,0.0000000,0.0000000,0.0000000,0.0000000,0.0000000,0.0000000,0.0000000,0.0000000,0.0000000,0.0000000,0.0000000,0.0000000,0.0000000,0.0000000,0.0000000,0.0000000,0.0000000,0.0000000,0.0000000,0.0000000,0.0000000,1.0000000,0.0000000,0.0000000,0.0000000,0.0000000,0.0000000,0.0000000,0.0000000,0.0000000,0.0000000,0.0000000,0.0000000,0.0000000,0.0000000,0.0000000…	0.0000000,0.0000000,0.0000000,0.0000000,0.0000000,0.0000000,0.0000000,0.0000000,0.0000000,0.0000000,0.0000000,0.0000000,0.0000000,0.0000000,0.0000000,0.0000000,0.0000000,5.0000000,0.0000000,0.0000000,0.0000000,0.0000000,0.0000000,0.0000000,0.0000000,5.0000000,0.0000000,0.0000000,0.0000000,0.0000000,0.0000000,4.0000000,0.0000000,0.0000000,0.0000000,0.0000000,0.0000000,0.0000000,0.0000000,0.0000000…	0.0000000,0.0000000,0.0000000,0.0000000,0.0000000,0.0000000,0.0000000,0.0000000,4.0000000,0.0000000,0.0000000,0.0000000,0.0000000,0.0000000,2.0000000,2.0000000,0.0000000,7.0000000,0.0000000,0.0000000,0.0000000,0.0000000,0.0000000,0.0000000,0.0000000,7.0000000,1.0000000,0.0000000,0.0000000,0.0000000,0.0000000,5.0000000,0.0000000,0.0000000,0.0000000,4.0000000,4.0000000,0.0000000,0.0000000,0.0000000…	0.0000000,0.0000000,0.0000000,0.0000000,0.0000000,0.0000000,0.0000000,0.0000000,0.0000000,0.0000000,0.0000000,0.0000000,0.0000000,0.0000000,0.0000000,0.0000000,0.0000000,0.0000000,0.0000000,0.0000000,0.0000000,0.0000000,0.0000000,0.0000000,0.0000000,0.0000000,0.0000000,0.0000000,0.0000000,0.0000000,0.0000000,0.0000000,0.0000000,0.0000000,0.0000000,0.0000000,0.0000000,0.0000000,0.0000000,0.0000000…	0.0000000,0.0000000,0.0000000,0.0000000,0.0000000,0.0000000,1.0000000,0.0000000,0.0000000,0.0000000,0.0000000,0.0000000,0.0000000,0.0000000,0.0000000,0.0000000,0.0000000,0.0000000,1.0000000,0.0000000,0.0000000,0.0000000,0.0000000,1.0000000,0.0000000,0.0000000,0.0000000,0.0000000,0.0000000,0.0000000,0.0000000,0.0000000,0.0000000,0.0000000,0.0000000,0.0000000,0.0000000,0.0000000,0.0000000,0.0000000…
chr5	uc008xbx.1	264,401,66	345,170,763,451,693,000,000,000	CAST_SNP,CAST_SNP,CAST_SNP	0.0000000,0.0000000,0.0000000,	0.0000000,0.0000000,0.0000000,	0.0000000,0.0000000,0.0000000,	0.0000000,0.0000000,0.0000000,	3.0000000,2.0000000,0.0000000,	468.0000000,763.0000000,0.0000000,	0.0000000,0.0000000,0.0000000,	0.0000000,12.0000000,0.0000000,	0.0000000,1.0000000,5.0000000,	0.0000000,0.0000000,31.0000000,	0.0000000,0.0000000,0.0000000,	0.0000000,0.0000000,1.0000000,	0.0000000,5.0000000,0.0000000,	19.0000000,17.0000000,11.0000000,	1.0000000,4.0000000,2.0000000,	6.0000000,12.0000000,1.0000000,
chr5	uc008xir.1	640,418,778,427,578,000,000,000,000,000	44,804,870,448,181,100,000,000,000,000,000,000,000,000,000,000,000,000,000,000,000,000,000,000,000,000,000	CAST_SNP,CAST_SNP,CAST_SNP,CAST_SNP,CAST_SNP,CAST_SNP,CAST_SNP,CAST_SNP,CAST_SNP,CAST_SNP	0.0000000,0.0000000,0.0000000,0.0000000,0.0000000,0.0000000,0.0000000,0.0000000,0.0000000,0.0000000,	0.0000000,0.0000000,0.0000000,0.0000000,0.0000000,0.0000000,0.0000000,0.0000000,0.0000000,0.0000000,	0.0000000,0.0000000,0.0000000,0.0000000,0.0000000,0.0000000,0.0000000,0.0000000,0.0000000,0.0000000,	9.0000000,0.0000000,0.0000000,0.0000000,0.0000000,0.0000000,0.0000000,0.0000000,0.0000000,0.0000000,	0.0000000,0.0000000,0.0000000,0.0000000,0.0000000,0.0000000,0.0000000,0.0000000,0.0000000,0.0000000,	0.0000000,0.0000000,0.0000000,0.0000000,0.0000000,0.0000000,0.0000000,0.0000000,0.0000000,0.0000000,	0.0000000,0.0000000,0.0000000,0.0000000,0.0000000,0.0000000,0.0000000,0.0000000,0.0000000,0.0000000,	0.0000000,0.0000000,0.0000000,0.0000000,0.0000000,0.0000000,0.0000000,0.0000000,0.0000000,0.0000000,	0.0000000,0.0000000,0.0000000,0.0000000,0.0000000,0.0000000,0.0000000,0.0000000,0.0000000,0.0000000,	0.0000000,0.0000000,0.0000000,0.0000000,0.0000000,0.0000000,0.0000000,0.0000000,0.0000000,0.0000000,	0.0000000,0.0000000,0.0000000,0.0000000,0.0000000,0.0000000,0.0000000,0.0000000,0.0000000,0.0000000,	0.0000000,0.0000000,0.0000000,0.0000000,0.0000000,0.0000000,0.0000000,0.0000000,0.0000000,0.0000000,	0.0000000,0.0000000,0.0000000,0.0000000,0.0000000,0.0000000,0.0000000,0.0000000,0.0000000,0.0000000,	0.0000000,0.0000000,0.0000000,0.0000000,0.0000000,0.0000000,0.0000000,0.0000000,0.0000000,0.0000000,	0.0000000,0.0000000,0.0000000,0.0000000,0.0000000,0.0000000,0.0000000,0.0000000,0.0000000,0.0000000,	0.0000000,0.0000000,0.0000000,0.0000000,0.0000000,0.0000000,0.0000000,0.0000000,0.0000000,0.0000000,
chr5	uc008xws.1	1,504,160,345,482,050,000,000,000,000,000,000,000,000,000,000,000,000,000,000,000,000	82,226,348,822,264,400,000,000,000,000,000,000,000,000,000,000,000,000,000,000,000,000,000,000,000,000,000,000,000,000,000,000,000,000,000,000,000,000,000,000,000,000,000	129S1_SNP,CAST_SNP,CAST_SNP,CAST_SNP,CAST_SNP,CAST_SNP,CAST_SNP,CAST_SNP,CAST_SNP,CAST_SNP,CAST_SNP,129S1_SNP,129S1_SNP,CAST_SNP,129S1_SNP,CAST_SNP	0.0000000,0.0000000,0.0000000,0.0000000,0.0000000,0.0000000,0.0000000,0.0000000,0.0000000,0.0000000,0.0000000,0.0000000,0.0000000,0.0000000,0.0000000,0.0000000,	0.0000000,0.0000000,0.0000000,0.0000000,0.0000000,0.0000000,0.0000000,0.0000000,0.0000000,0.0000000,0.0000000,0.0000000,0.0000000,0.0000000,0.0000000,0.0000000,	0.0000000,0.0000000,0.0000000,0.0000000,0.0000000,0.0000000,0.0000000,0.0000000,0.0000000,0.0000000,0.0000000,0.0000000,0.0000000,0.0000000,0.0000000,0.0000000,	1.0000000,0.0000000,0.0000000,0.0000000,0.0000000,0.0000000,0.0000000,0.0000000,0.0000000,0.0000000,0.0000000,1.0000000,0.0000000,0.0000000,0.0000000,0.0000000,	0.0000000,0.0000000,0.0000000,0.0000000,0.0000000,0.0000000,0.0000000,0.0000000,0.0000000,0.0000000,0.0000000,0.0000000,0.0000000,0.0000000,0.0000000,0.0000000,	0.0000000,0.0000000,0.0000000,0.0000000,0.0000000,0.0000000,0.0000000,0.0000000,0.0000000,0.0000000,0.0000000,0.0000000,0.0000000,0.0000000,0.0000000,0.0000000,	0.0000000,0.0000000,0.0000000,0.0000000,0.0000000,0.0000000,0.0000000,0.0000000,0.0000000,0.0000000,0.0000000,0.0000000,0.0000000,0.0000000,0.0000000,1.0000000,	0.0000000,0.0000000,0.0000000,0.0000000,0.0000000,0.0000000,0.0000000,0.0000000,0.0000000,0.0000000,0.0000000,0.0000000,0.0000000,0.0000000,0.0000000,0.0000000,	1.0000000,0.0000000,0.0000000,0.0000000,0.0000000,0.0000000,0.0000000,0.0000000,0.0000000,0.0000000,0.0000000,2.0000000,0.0000000,0.0000000,0.0000000,0.0000000,	0.0000000,0.0000000,0.0000000,0.0000000,0.0000000,0.0000000,0.0000000,0.0000000,0.0000000,0.0000000,0.0000000,0.0000000,0.0000000,0.0000000,0.0000000,0.0000000,	21.0000000,2.0000000,0.0000000,0.0000000,0.0000000,0.0000000,0.0000000,0.0000000,0.0000000,9.0000000,0.0000000,34.0000000,0.0000000,10.0000000,0.0000000,0.0000000,	0.0000000,0.0000000,0.0000000,0.0000000,0.0000000,0.0000000,0.0000000,1.0000000,14.0000000,0.0000000,0.0000000,0.0000000,0.0000000,0.0000000,0.0000000,0.0000000,	0.0000000,0.0000000,0.0000000,0.0000000,0.0000000,0.0000000,0.0000000,0.0000000,0.0000000,0.0000000,0.0000000,0.0000000,0.0000000,0.0000000,0.0000000,0.0000000,	4.0000000,0.0000000,0.0000000,9.0000000,2.0000000,2.0000000,2.0000000,3.0000000,4.0000000,0.0000000,0.0000000,4.0000000,0.0000000,0.0000000,0.0000000,1.0000000,	0.0000000,0.0000000,0.0000000,0.0000000,0.0000000,0.0000000,1.0000000,0.0000000,0.0000000,1.0000000,0.0000000,0.0000000,0.0000000,2.0000000,4.0000000,0.0000000,	0.0000000,0.0000000,0.0000000,1.0000000,0.0000000,0.0000000,0.0000000,3.0000000,4.0000000,0.0000000,0.0000000,0.0000000,0.0000000,0.0000000,1.0000000,1.0000000,
chr5	uc008yig.1	1,666,243,936,540,560,000,000,000,000,000,000,000,000,000,000,000,000,000,000,000,000,000,000,000,000,000,000,000,000,000,000,000,000	101274520,101270432,101275821,101275781,101275520,101274581,101275889,101269880,101270089,101275227,101274970,101275221,101269857,101275986,101275217,101275472,101275847,101269842,101275076,101270603,101274556,101274423,101269825,101274932,101275565,101274281,101274784,101275548	CAST_SNP,CAST_SNP,129S1_SNP,129S1_SNP,CAST_SNP,CAST_SNP,CAST_SNP,CAST_SNP,129S1_SNP,129S1_SNP,129S1_SNP,CAST_SNP,CAST_SNP,129S1_SNP,129S1_SNP,129S1_SNP,129S1_SNP,CAST_SNP,CAST_SNP,129S1_SNP,CAST_SNP,CAST_SNP,129S1_SNP,129S1_SNP,CAST_SNP,CAST_SNP,129S1_SNP,129S1_SNP	0.0000000,0.0000000,0.0000000,0.0000000,0.0000000,0.0000000,0.0000000,0.0000000,0.0000000,0.0000000,0.0000000,0.0000000,0.0000000,0.0000000,0.0000000,0.0000000,0.0000000,0.0000000,0.0000000,0.0000000,0.0000000,0.0000000,0.0000000,0.0000000,0.0000000,3.0000000,0.0000000,0.0000000,	0.0000000,0.0000000,0.0000000,0.0000000,0.0000000,0.0000000,0.0000000,0.0000000,0.0000000,0.0000000,0.0000000,0.0000000,0.0000000,0.0000000,0.0000000,0.0000000,0.0000000,0.0000000,0.0000000,0.0000000,0.0000000,0.0000000,0.0000000,0.0000000,0.0000000,0.0000000,0.0000000,0.0000000,	0.0000000,0.0000000,0.0000000,0.0000000,0.0000000,0.0000000,0.0000000,0.0000000,0.0000000,0.0000000,0.0000000,0.0000000,0.0000000,0.0000000,0.0000000,0.0000000,0.0000000,0.0000000,0.0000000,0.0000000,0.0000000,0.0000000,0.0000000,0.0000000,0.0000000,234.0000000,0.0000000,0.0000000,	0.0000000,0.0000000,0.0000000,0.0000000,0.0000000,0.0000000,0.0000000,0.0000000,0.0000000,0.0000000,0.0000000,0.0000000,0.0000000,0.0000000,0.0000000,0.0000000,0.0000000,0.0000000,0.0000000,0.0000000,0.0000000,0.0000000,0.0000000,0.0000000,0.0000000,0.0000000,0.0000000,0.0000000,	0.0000000,0.0000000,0.0000000,0.0000000,0.0000000,0.0000000,0.0000000,0.0000000,0.0000000,0.0000000,0.0000000,0.0000000,0.0000000,0.0000000,0.0000000,0.0000000,0.0000000,0.0000000,0.0000000,0.0000000,0.0000000,0.0000000,0.0000000,0.0000000,0.0000000,0.0000000,0.0000000,0.0000000,	0.0000000,0.0000000,0.0000000,0.0000000,0.0000000,0.0000000,0.0000000,0.0000000,0.0000000,0.0000000,0.0000000,0.0000000,0.0000000,0.0000000,0.0000000,0.0000000,0.0000000,0.0000000,0.0000000,0.0000000,0.0000000,0.0000000,0.0000000,0.0000000,0.0000000,0.0000000,0.0000000,0.0000000,	0.0000000,0.0000000,0.0000000,0.0000000,0.0000000,0.0000000,0.0000000,0.0000000,0.0000000,0.0000000,0.0000000,0.0000000,0.0000000,0.0000000,0.0000000,0.0000000,0.0000000,0.0000000,0.0000000,0.0000000,0.0000000,0.0000000,0.0000000,0.0000000,0.0000000,0.0000000,0.0000000,0.0000000,	0.0000000,0.0000000,0.0000000,0.0000000,0.0000000,0.0000000,0.0000000,0.0000000,0.0000000,0.0000000,0.0000000,0.0000000,0.0000000,0.0000000,0.0000000,0.0000000,0.0000000,0.0000000,0.0000000,0.0000000,0.0000000,0.0000000,0.0000000,0.0000000,0.0000000,0.0000000,0.0000000,0.0000000,	0.0000000,0.0000000,0.0000000,0.0000000,0.0000000,0.0000000,0.0000000,0.0000000,0.0000000,0.0000000,0.0000000,0.0000000,0.0000000,0.0000000,0.0000000,0.0000000,0.0000000,0.0000000,0.0000000,0.0000000,0.0000000,0.0000000,0.0000000,0.0000000,0.0000000,0.0000000,0.0000000,0.0000000,	0.0000000,0.0000000,0.0000000,0.0000000,0.0000000,0.0000000,0.0000000,0.0000000,0.0000000,0.0000000,0.0000000,0.0000000,0.0000000,0.0000000,0.0000000,0.0000000,0.0000000,0.0000000,0.0000000,0.0000000,0.0000000,0.0000000,0.0000000,0.0000000,0.0000000,0.0000000,0.0000000,0.0000000,	0.0000000,0.0000000,0.0000000,0.0000000,0.0000000,0.0000000,0.0000000,0.0000000,0.0000000,0.0000000,0.0000000,0.0000000,0.0000000,0.0000000,0.0000000,0.0000000,0.0000000,0.0000000,0.0000000,0.0000000,0.0000000,0.0000000,0.0000000,0.0000000,0.0000000,2.0000000,0.0000000,0.0000000,	0.0000000,0.0000000,0.0000000,0.0000000,0.0000000,0.0000000,0.0000000,0.0000000,0.0000000,0.0000000,0.0000000,0.0000000,0.0000000,0.0000000,0.0000000,0.0000000,0.0000000,0.0000000,0.0000000,0.0000000,0.0000000,0.0000000,0.0000000,0.0000000,0.0000000,0.0000000,0.0000000,0.0000000,	0.0000000,0.0000000,0.0000000,0.0000000,0.0000000,0.0000000,0.0000000,0.0000000,0.0000000,0.0000000,0.0000000,0.0000000,0.0000000,0.0000000,0.0000000,0.0000000,0.0000000,0.0000000,0.0000000,0.0000000,0.0000000,0.0000000,0.0000000,0.0000000,0.0000000,0.0000000,0.0000000,0.0000000,	0.0000000,0.0000000,0.0000000,0.0000000,0.0000000,0.0000000,0.0000000,0.0000000,0.0000000,0.0000000,0.0000000,0.0000000,0.0000000,0.0000000,0.0000000,0.0000000,0.0000000,0.0000000,0.0000000,0.0000000,0.0000000,0.0000000,0.0000000,0.0000000,0.0000000,0.0000000,0.0000000,0.0000000,	0.0000000,0.0000000,0.0000000,0.0000000,0.0000000,0.0000000,0.0000000,0.0000000,0.0000000,0.0000000,0.0000000,0.0000000,0.0000000,0.0000000,0.0000000,0.0000000,0.0000000,0.0000000,0.0000000,0.0000000,0.0000000,0.0000000,0.0000000,0.0000000,0.0000000,0.0000000,0.0000000,0.0000000,	0.0000000,0.0000000,0.0000000,0.0000000,0.0000000,0.0000000,0.0000000,0.0000000,0.0000000,0.0000000,0.0000000,0.0000000,0.0000000,8.0000000,0.0000000,0.0000000,0.0000000,0.0000000,0.0000000,0.0000000,0.0000000,0.0000000,0.0000000,0.0000000,0.0000000,0.0000000,0.0000000,0.0000000,
chr5	uc008ykc.1	179,524,396,651,436,000,000,000,000,000,000,000,000,000,000,000,000,000,000,000,000,000,000,000,000,000,000,000	###############################################################################################################################################################################################################################################################	CAST_SNP,129S1_SNP,CAST_SNP,CAST_SNP,CAST_SNP,129S1_SNP,CAST_SNP,129S1_SNP,CAST_SNP,CAST_SNP,CAST_SNP,CAST_SNP,CAST_SNP,CAST_SNP,CAST_SNP,129S1_SNP,CAST_SNP,CAST_SNP,CAST_SNP,CAST_SNP,CAST_SNP,CAST_SNP	0.0000000,0.0000000,0.0000000,0.0000000,0.0000000,0.0000000,0.0000000,0.0000000,0.0000000,0.0000000,0.0000000,0.0000000,0.0000000,0.0000000,0.0000000,0.0000000,0.0000000,0.0000000,0.0000000,0.0000000,0.0000000,0.0000000,	0.0000000,125.0000000,0.0000000,0.0000000,0.0000000,0.0000000,0.0000000,0.0000000,0.0000000,0.0000000,0.0000000,161.0000000,0.0000000,0.0000000,0.0000000,0.0000000,0.0000000,0.0000000,0.0000000,0.0000000,0.0000000,0.0000000,	0.0000000,0.0000000,0.0000000,0.0000000,0.0000000,0.0000000,0.0000000,0.0000000,0.0000000,0.0000000,0.0000000,0.0000000,0.0000000,0.0000000,0.0000000,0.0000000,0.0000000,0.0000000,0.0000000,0.0000000,0.0000000,0.0000000,	0.0000000,0.0000000,0.0000000,0.0000000,0.0000000,0.0000000,0.0000000,0.0000000,0.0000000,0.0000000,0.0000000,2.0000000,0.0000000,0.0000000,0.0000000,0.0000000,0.0000000,0.0000000,0.0000000,0.0000000,0.0000000,0.0000000,	0.0000000,0.0000000,0.0000000,0.0000000,0.0000000,0.0000000,0.0000000,0.0000000,0.0000000,0.0000000,0.0000000,0.0000000,0.0000000,0.0000000,0.0000000,0.0000000,0.0000000,0.0000000,0.0000000,0.0000000,0.0000000,0.0000000,	0.0000000,0.0000000,0.0000000,0.0000000,0.0000000,0.0000000,0.0000000,0.0000000,0.0000000,0.0000000,0.0000000,0.0000000,0.0000000,0.0000000,0.0000000,0.0000000,0.0000000,0.0000000,0.0000000,0.0000000,0.0000000,0.0000000,	0.0000000,0.0000000,0.0000000,0.0000000,0.0000000,0.0000000,0.0000000,0.0000000,0.0000000,0.0000000,0.0000000,0.0000000,0.0000000,0.0000000,0.0000000,0.0000000,0.0000000,0.0000000,0.0000000,0.0000000,0.0000000,0.0000000,	0.0000000,0.0000000,0.0000000,0.0000000,0.0000000,0.0000000,0.0000000,0.0000000,0.0000000,0.0000000,0.0000000,0.0000000,0.0000000,0.0000000,0.0000000,0.0000000,0.0000000,0.0000000,0.0000000,0.0000000,0.0000000,0.0000000,	0.0000000,0.0000000,0.0000000,0.0000000,0.0000000,0.0000000,0.0000000,0.0000000,0.0000000,0.0000000,0.0000000,0.0000000,0.0000000,0.0000000,0.0000000,0.0000000,0.0000000,0.0000000,0.0000000,0.0000000,0.0000000,0.0000000,	0.0000000,0.0000000,0.0000000,0.0000000,0.0000000,0.0000000,0.0000000,0.0000000,0.0000000,0.0000000,0.0000000,0.0000000,0.0000000,0.0000000,0.0000000,0.0000000,0.0000000,0.0000000,0.0000000,0.0000000,0.0000000,0.0000000,	0.0000000,0.0000000,0.0000000,0.0000000,0.0000000,0.0000000,0.0000000,0.0000000,0.0000000,0.0000000,0.0000000,0.0000000,0.0000000,0.0000000,0.0000000,0.0000000,0.0000000,0.0000000,0.0000000,0.0000000,0.0000000,0.0000000,	0.0000000,0.0000000,0.0000000,0.0000000,0.0000000,0.0000000,0.0000000,0.0000000,0.0000000,0.0000000,0.0000000,0.0000000,0.0000000,0.0000000,0.0000000,0.0000000,0.0000000,0.0000000,0.0000000,0.0000000,0.0000000,0.0000000,	1.0000000,0.0000000,0.0000000,0.0000000,16.0000000,17.0000000,0.0000000,0.0000000,0.0000000,0.0000000,0.0000000,0.0000000,0.0000000,0.0000000,0.0000000,0.0000000,0.0000000,1.0000000,1.0000000,0.0000000,0.0000000,1.0000000,	0.0000000,0.0000000,0.0000000,0.0000000,0.0000000,0.0000000,0.0000000,0.0000000,0.0000000,0.0000000,0.0000000,0.0000000,0.0000000,0.0000000,0.0000000,0.0000000,0.0000000,0.0000000,0.0000000,0.0000000,0.0000000,0.0000000,	0.0000000,0.0000000,0.0000000,0.0000000,0.0000000,1.0000000,0.0000000,0.0000000,0.0000000,0.0000000,0.0000000,0.0000000,0.0000000,0.0000000,0.0000000,0.0000000,0.0000000,0.0000000,0.0000000,0.0000000,0.0000000,0.0000000,	0.0000000,0.0000000,0.0000000,0.0000000,0.0000000,0.0000000,0.0000000,0.0000000,0.0000000,0.0000000,0.0000000,0.0000000,0.0000000,0.0000000,0.0000000,0.0000000,0.0000000,0.0000000,0.0000000,0.0000000,0.0000000,0.0000000,
chr5	uc008yms.1	226,195,741,40,497,660,735	108,088,947,108,088,000,000,000,000,000,000,000,000,000,000,000,000,000,000,000,000	CAST_SNP,CAST_SNP,CAST_SNP,CAST_SNP,129S1_SNP,CAST_SNP,CAST_SNP	0.0000000,0.0000000,0.0000000,0.0000000,0.0000000,0.0000000,0.0000000,	0.0000000,0.0000000,0.0000000,0.0000000,0.0000000,0.0000000,0.0000000,	0.0000000,2.0000000,0.0000000,0.0000000,0.0000000,0.0000000,0.0000000,	0.0000000,0.0000000,0.0000000,0.0000000,0.0000000,0.0000000,0.0000000,	0.0000000,0.0000000,0.0000000,0.0000000,0.0000000,17.0000000,0.0000000,	0.0000000,0.0000000,0.0000000,0.0000000,0.0000000,0.0000000,0.0000000,	0.0000000,0.0000000,151.0000000,0.0000000,85.0000000,291.0000000,141.0000000,	0.0000000,0.0000000,0.0000000,0.0000000,0.0000000,0.0000000,0.0000000,	0.0000000,0.0000000,0.0000000,0.0000000,0.0000000,0.0000000,0.0000000,	0.0000000,0.0000000,0.0000000,0.0000000,0.0000000,1.0000000,0.0000000,	0.0000000,0.0000000,0.0000000,0.0000000,0.0000000,0.0000000,0.0000000,	0.0000000,0.0000000,0.0000000,0.0000000,0.0000000,0.0000000,0.0000000,	0.0000000,0.0000000,0.0000000,0.0000000,24.0000000,0.0000000,0.0000000,	0.0000000,0.0000000,0.0000000,0.0000000,0.0000000,0.0000000,0.0000000,	0.0000000,0.0000000,0.0000000,0.0000000,0.0000000,0.0000000,0.0000000,	0.0000000,0.0000000,0.0000000,0.0000000,0.0000000,1.0000000,0.0000000,
chr5	uc009acs.1	127	137969483	CAST_SNP	16.0000000,	70.0000000,	20.0000000,	4.0000000,	442.0000000,	87.0000000,	12.0000000,	1.0000000,	175.0000000,	85.0000000,	108.0000000,	76.0000000,	57.0000000,	116.0000000,	50.0000000,	44.0000000,
chr5	uc009ahl.1	34,776,11,47,304,598,218,478	140,683,372,140,686,000,000,000,000,000,000,000,000,000,000,000,000,000,000,000,000,000,000,000	CAST_SNP,CAST_SNP,CAST_SNP,CAST_SNP,CAST_SNP,CAST_SNP,CAST_SNP,CAST_SNP	0.0000000,0.0000000,0.0000000,0.0000000,0.0000000,0.0000000,0.0000000,0.0000000,	0.0000000,0.0000000,0.0000000,0.0000000,0.0000000,0.0000000,0.0000000,0.0000000,	0.0000000,0.0000000,0.0000000,0.0000000,0.0000000,0.0000000,0.0000000,0.0000000,	0.0000000,0.0000000,0.0000000,0.0000000,0.0000000,0.0000000,0.0000000,0.0000000,	0.0000000,0.0000000,0.0000000,0.0000000,0.0000000,0.0000000,0.0000000,0.0000000,	0.0000000,0.0000000,0.0000000,0.0000000,0.0000000,0.0000000,0.0000000,0.0000000,	0.0000000,0.0000000,0.0000000,0.0000000,0.0000000,0.0000000,0.0000000,0.0000000,	0.0000000,0.0000000,0.0000000,0.0000000,0.0000000,0.0000000,0.0000000,0.0000000,	0.0000000,0.0000000,0.0000000,0.0000000,0.0000000,0.0000000,0.0000000,0.0000000,	0.0000000,0.0000000,0.0000000,0.0000000,0.0000000,0.0000000,0.0000000,0.0000000,	0.0000000,0.0000000,0.0000000,0.0000000,0.0000000,0.0000000,0.0000000,0.0000000,	0.0000000,0.0000000,0.0000000,0.0000000,0.0000000,0.0000000,0.0000000,0.0000000,	0.0000000,0.0000000,0.0000000,0.0000000,0.0000000,0.0000000,0.0000000,0.0000000,	0.0000000,0.0000000,0.0000000,0.0000000,0.0000000,0.0000000,0.0000000,0.0000000,	0.0000000,0.0000000,0.0000000,0.0000000,0.0000000,0.0000000,0.0000000,0.0000000,	0.0000000,0.0000000,0.0000000,0.0000000,0.0000000,0.0000000,0.0000000,0.0000000,
chr5	uc009akg.1	1280,802,1123,742,775,135,1068,845,142,1261,78,1112,1102,479	144,152,416,144,152,000,000,000,000,000,000,000,000,000,000,000,000,000,000,000,000,000,000,000,000,000,000,000,000,000,000,000,000,000,000,000,000,000,000,000,000,000	CAST_SNP,CAST_SNP,CAST_SNP,CAST_SNP,CAST_SNP,CAST_SNP,CAST_SNP,CAST_SNP,CAST_SNP,CAST_SNP,CAST_SNP,CAST_SNP,CAST_SNP,CAST_SNP	0.0000000,0.0000000,0.0000000,0.0000000,0.0000000,0.0000000,0.0000000,0.0000000,0.0000000,0.0000000,0.0000000,0.0000000,0.0000000,0.0000000,	0.0000000,0.0000000,0.0000000,0.0000000,0.0000000,0.0000000,0.0000000,0.0000000,0.0000000,0.0000000,12.0000000,0.0000000,0.0000000,0.0000000,	0.0000000,0.0000000,0.0000000,0.0000000,0.0000000,0.0000000,0.0000000,0.0000000,0.0000000,0.0000000,1.0000000,0.0000000,0.0000000,0.0000000,	0.0000000,0.0000000,0.0000000,0.0000000,0.0000000,976.0000000,0.0000000,0.0000000,0.0000000,0.0000000,1276.0000000,0.0000000,0.0000000,0.0000000,	0.0000000,0.0000000,0.0000000,0.0000000,0.0000000,0.0000000,0.0000000,0.0000000,0.0000000,0.0000000,0.0000000,0.0000000,0.0000000,0.0000000,	0.0000000,0.0000000,0.0000000,0.0000000,0.0000000,0.0000000,0.0000000,0.0000000,0.0000000,0.0000000,0.0000000,0.0000000,0.0000000,0.0000000,	0.0000000,0.0000000,0.0000000,0.0000000,0.0000000,0.0000000,0.0000000,0.0000000,0.0000000,0.0000000,0.0000000,0.0000000,0.0000000,0.0000000,	0.0000000,0.0000000,0.0000000,0.0000000,0.0000000,0.0000000,0.0000000,0.0000000,0.0000000,0.0000000,0.0000000,0.0000000,0.0000000,0.0000000,	0.0000000,0.0000000,0.0000000,0.0000000,0.0000000,0.0000000,0.0000000,0.0000000,0.0000000,0.0000000,0.0000000,0.0000000,0.0000000,0.0000000,	0.0000000,0.0000000,0.0000000,0.0000000,0.0000000,0.0000000,0.0000000,0.0000000,0.0000000,0.0000000,0.0000000,0.0000000,0.0000000,0.0000000,	0.0000000,0.0000000,0.0000000,0.0000000,0.0000000,1.0000000,0.0000000,0.0000000,0.0000000,0.0000000,1.0000000,0.0000000,0.0000000,0.0000000,	0.0000000,0.0000000,0.0000000,0.0000000,0.0000000,1.0000000,0.0000000,0.0000000,0.0000000,0.0000000,1.0000000,0.0000000,0.0000000,0.0000000,	0.0000000,0.0000000,0.0000000,0.0000000,0.0000000,0.0000000,0.0000000,0.0000000,0.0000000,0.0000000,0.0000000,0.0000000,0.0000000,0.0000000,	0.0000000,0.0000000,0.0000000,0.0000000,0.0000000,0.0000000,0.0000000,0.0000000,0.0000000,0.0000000,0.0000000,0.0000000,0.0000000,0.0000000,	0.0000000,0.0000000,0.0000000,0.0000000,0.0000000,2.0000000,0.0000000,0.0000000,0.0000000,0.0000000,1.0000000,0.0000000,0.0000000,0.0000000,	0.0000000,0.0000000,0.0000000,0.0000000,0.0000000,0.0000000,0.0000000,0.0000000,0.0000000,0.0000000,0.0000000,0.0000000,0.0000000,0.0000000,
chr5	uc009auf.1	4097,1670,1671,2193,664,165,3366,4102,2984,2857,4138,811,2096,2482,4026,955,3905,3779,3276,4432,337,3287,862,59,2793,620,4136,627,4201,633,1019,2428	151403030,151405457,151405456,151404934,151406463,151409413,151403761,151403025,151404143,151404270,151402989,151406316,151405031,151404645,151403101,151406172,151403222,151403348,151403851,151402695,151406790,151403840,151406265,151409519,151404334,151406507,151402991,151406500,151402926,151406494,151406108,151404699	CAST_SNP,CAST_SNP,CAST_SNP,CAST_SNP,CAST_SNP,CAST_SNP,CAST_SNP,CAST_SNP,CAST_SNP,CAST_SNP,CAST_SNP,CAST_SNP,CAST_SNP,CAST_SNP,CAST_SNP,CAST_SNP,CAST_SNP,CAST_SNP,CAST_SNP,CAST_SNP,CAST_SNP,CAST_SNP,CAST_SNP,CAST_SNP,CAST_SNP,CAST_SNP,CAST_SNP,CAST_SNP,CAST_SNP,CAST_SNP,CAST_SNP,CAST_SNP	0.0000000,4.0000000,4.0000000,0.0000000,0.0000000,0.0000000,0.0000000,0.0000000,0.0000000,0.0000000,0.0000000,0.0000000,0.0000000,1.0000000,0.0000000,0.0000000,0.0000000,0.0000000,0.0000000,0.0000000,0.0000000,0.0000000,0.0000000,0.0000000,0.0000000,0.0000000,0.0000000,0.0000000,0.0000000,0.0000000,0.0000000,0.0000000,	0.0000000,0.0000000,0.0000000,0.0000000,0.0000000,0.0000000,0.0000000,0.0000000,0.0000000,0.0000000,0.0000000,0.0000000,0.0000000,0.0000000,0.0000000,0.0000000,0.0000000,0.0000000,0.0000000,2.0000000,0.0000000,0.0000000,0.0000000,0.0000000,0.0000000,0.0000000,0.0000000,0.0000000,0.0000000,0.0000000,0.0000000,0.0000000,	0.0000000,0.0000000,0.0000000,0.0000000,0.0000000,0.0000000,0.0000000,0.0000000,0.0000000,0.0000000,0.0000000,0.0000000,0.0000000,81.0000000,0.0000000,0.0000000,0.0000000,0.0000000,0.0000000,0.0000000,0.0000000,0.0000000,0.0000000,0.0000000,0.0000000,0.0000000,0.0000000,0.0000000,0.0000000,0.0000000,0.0000000,25.0000000,	0.0000000,0.0000000,0.0000000,0.0000000,0.0000000,0.0000000,0.0000000,0.0000000,0.0000000,0.0000000,0.0000000,0.0000000,0.0000000,0.0000000,0.0000000,0.0000000,0.0000000,0.0000000,0.0000000,0.0000000,0.0000000,0.0000000,0.0000000,0.0000000,0.0000000,0.0000000,0.0000000,0.0000000,0.0000000,0.0000000,0.0000000,0.0000000,	0.0000000,0.0000000,0.0000000,0.0000000,0.0000000,0.0000000,0.0000000,0.0000000,0.0000000,0.0000000,0.0000000,0.0000000,0.0000000,0.0000000,0.0000000,0.0000000,0.0000000,0.0000000,0.0000000,0.0000000,0.0000000,0.0000000,0.0000000,0.0000000,0.0000000,0.0000000,0.0000000,0.0000000,0.0000000,0.0000000,0.0000000,0.0000000,	0.0000000,0.0000000,0.0000000,0.0000000,0.0000000,0.0000000,0.0000000,0.0000000,0.0000000,0.0000000,0.0000000,0.0000000,0.0000000,0.0000000,0.0000000,0.0000000,0.0000000,0.0000000,0.0000000,0.0000000,0.0000000,0.0000000,0.0000000,0.0000000,0.0000000,0.0000000,0.0000000,0.0000000,0.0000000,0.0000000,0.0000000,0.0000000,	0.0000000,0.0000000,0.0000000,0.0000000,0.0000000,0.0000000,0.0000000,0.0000000,0.0000000,0.0000000,0.0000000,0.0000000,0.0000000,0.0000000,0.0000000,0.0000000,0.0000000,0.0000000,0.0000000,0.0000000,0.0000000,0.0000000,0.0000000,0.0000000,0.0000000,0.0000000,0.0000000,0.0000000,0.0000000,0.0000000,0.0000000,0.0000000,	0.0000000,0.0000000,0.0000000,0.0000000,0.0000000,0.0000000,0.0000000,0.0000000,0.0000000,0.0000000,0.0000000,0.0000000,0.0000000,0.0000000,0.0000000,0.0000000,0.0000000,0.0000000,0.0000000,0.0000000,0.0000000,0.0000000,0.0000000,0.0000000,0.0000000,0.0000000,0.0000000,0.0000000,0.0000000,0.0000000,0.0000000,0.0000000,	0.0000000,0.0000000,0.0000000,0.0000000,0.0000000,0.0000000,0.0000000,0.0000000,0.0000000,0.0000000,0.0000000,0.0000000,0.0000000,0.0000000,0.0000000,0.0000000,0.0000000,0.0000000,0.0000000,0.0000000,0.0000000,0.0000000,0.0000000,0.0000000,0.0000000,0.0000000,0.0000000,0.0000000,0.0000000,0.0000000,0.0000000,0.0000000,	0.0000000,0.0000000,0.0000000,0.0000000,0.0000000,0.0000000,0.0000000,0.0000000,0.0000000,0.0000000,0.0000000,0.0000000,0.0000000,291.0000000,0.0000000,0.0000000,0.0000000,0.0000000,0.0000000,0.0000000,0.0000000,0.0000000,0.0000000,0.0000000,0.0000000,0.0000000,0.0000000,0.0000000,0.0000000,0.0000000,0.0000000,67.0000000,	0.0000000,0.0000000,0.0000000,0.0000000,0.0000000,0.0000000,6.0000000,0.0000000,0.0000000,0.0000000,0.0000000,0.0000000,0.0000000,0.0000000,0.0000000,0.0000000,0.0000000,0.0000000,0.0000000,0.0000000,0.0000000,2.0000000,0.0000000,0.0000000,0.0000000,0.0000000,0.0000000,0.0000000,0.0000000,0.0000000,0.0000000,0.0000000,	0.0000000,0.0000000,0.0000000,0.0000000,0.0000000,0.0000000,0.0000000,0.0000000,0.0000000,0.0000000,0.0000000,0.0000000,0.0000000,0.0000000,0.0000000,0.0000000,0.0000000,0.0000000,0.0000000,0.0000000,0.0000000,0.0000000,0.0000000,0.0000000,0.0000000,0.0000000,0.0000000,0.0000000,0.0000000,0.0000000,0.0000000,0.0000000,	0.0000000,0.0000000,0.0000000,0.0000000,2.0000000,0.0000000,0.0000000,0.0000000,0.0000000,0.0000000,0.0000000,0.0000000,0.0000000,0.0000000,0.0000000,0.0000000,0.0000000,0.0000000,0.0000000,0.0000000,0.0000000,0.0000000,0.0000000,0.0000000,0.0000000,0.0000000,0.0000000,0.0000000,0.0000000,0.0000000,0.0000000,0.0000000,	0.0000000,0.0000000,0.0000000,0.0000000,1.0000000,0.0000000,0.0000000,0.0000000,0.0000000,0.0000000,0.0000000,1.0000000,0.0000000,2.0000000,0.0000000,0.0000000,0.0000000,0.0000000,0.0000000,0.0000000,0.0000000,0.0000000,1.0000000,0.0000000,0.0000000,0.0000000,0.0000000,0.0000000,0.0000000,0.0000000,0.0000000,0.0000000,	0.0000000,0.0000000,0.0000000,0.0000000,0.0000000,0.0000000,0.0000000,0.0000000,0.0000000,0.0000000,0.0000000,0.0000000,0.0000000,0.0000000,0.0000000,0.0000000,0.0000000,0.0000000,0.0000000,0.0000000,0.0000000,0.0000000,0.0000000,0.0000000,0.0000000,0.0000000,0.0000000,0.0000000,0.0000000,0.0000000,0.0000000,0.0000000,	0.0000000,0.0000000,0.0000000,0.0000000,1.0000000,0.0000000,0.0000000,0.0000000,0.0000000,0.0000000,0.0000000,1.0000000,0.0000000,0.0000000,0.0000000,0.0000000,0.0000000,0.0000000,0.0000000,0.0000000,0.0000000,0.0000000,2.0000000,0.0000000,0.0000000,3.0000000,0.0000000,2.0000000,0.0000000,2.0000000,0.0000000,0.0000000,
chr6	1600020E01Rik	301,118,629	864,821,998,647,744,000,000,000	129S1_SNP,129S1_SNP,CAST_SNP	0.0000000,0.0000000,128.0000000,	0.0000000,0.0000000,5.0000000,	0.0000000,0.0000000,66.0000000,	0.0000000,0.0000000,741.0000000,	0.0000000,0.0000000,0.0000000,	0.0000000,0.0000000,0.0000000,	0.0000000,0.0000000,54.0000000,	0.0000000,0.0000000,0.0000000,	0.0000000,0.0000000,60.0000000,	0.0000000,0.0000000,316.0000000,	0.0000000,0.0000000,0.0000000,	0.0000000,0.0000000,8.0000000,	0.0000000,0.0000000,24.0000000,	0.0000000,0.0000000,52.0000000,	0.0000000,0.0000000,12.0000000,	1.0000000,0.0000000,25.0000000,
chr6	2210408F21Rik	390,235,977,567,856,000	311,943,243,119,416,000,000,000,000,000,000,000,000,000,000,000	CAST_SNP,CAST_SNP,CAST_SNP,CAST_SNP,CAST_SNP,CAST_SNP	0.0000000,0.0000000,0.0000000,0.0000000,3.0000000,0.0000000,	0.0000000,0.0000000,0.0000000,0.0000000,0.0000000,0.0000000,	0.0000000,0.0000000,101.0000000,0.0000000,146.0000000,0.0000000,	0.0000000,0.0000000,0.0000000,0.0000000,0.0000000,0.0000000,	0.0000000,0.0000000,0.0000000,0.0000000,0.0000000,0.0000000,	0.0000000,0.0000000,0.0000000,0.0000000,0.0000000,0.0000000,	0.0000000,0.0000000,0.0000000,0.0000000,0.0000000,0.0000000,	0.0000000,0.0000000,0.0000000,0.0000000,0.0000000,0.0000000,	0.0000000,0.0000000,0.0000000,0.0000000,0.0000000,0.0000000,	0.0000000,0.0000000,1.0000000,2.0000000,3.0000000,0.0000000,	0.0000000,0.0000000,0.0000000,0.0000000,0.0000000,0.0000000,	0.0000000,0.0000000,0.0000000,0.0000000,2.0000000,0.0000000,	0.0000000,0.0000000,2.0000000,5.0000000,11.0000000,6.0000000,	0.0000000,0.0000000,11.0000000,1.0000000,2.0000000,1.0000000,	0.0000000,0.0000000,0.0000000,0.0000000,0.0000000,5.0000000,	0.0000000,0.0000000,0.0000000,0.0000000,0.0000000,0.0000000,
chr6	2610001J05Rik	416,137,713,781,105,000,000,000,000,000,000,000,000,000,000,000,000,000,000,000,000,000,000,000	1,382,046,213,819,500,000,000,000,000,000,000,000,000,000,000,000,000,000,000,000,000,000,000,000,000,000,000,000,000,000,000,000,000,000,000,000,000,000,000,000,000,000,000,000,000,000,000,000,000,000,000,000,000	CAST_SNP,CAST_SNP,CAST_SNP,CAST_SNP,CAST_SNP,CAST_SNP,CAST_SNP,CAST_SNP,CAST_SNP,CAST_SNP,CAST_SNP,CAST_SNP,CAST_SNP,CAST_SNP,CAST_SNP,CAST_SNP,CAST_SNP,CAST_SNP,CAST_SNP,CAST_SNP	0.0000000,0.0000000,0.0000000,0.0000000,0.0000000,0.0000000,0.0000000,0.0000000,0.0000000,0.0000000,0.0000000,1.0000000,0.0000000,0.0000000,0.0000000,0.0000000,0.0000000,0.0000000,0.0000000,0.0000000,	14.0000000,0.0000000,0.0000000,0.0000000,0.0000000,0.0000000,0.0000000,11.0000000,0.0000000,0.0000000,0.0000000,0.0000000,0.0000000,2.0000000,0.0000000,0.0000000,0.0000000,0.0000000,0.0000000,0.0000000,	10.0000000,0.0000000,0.0000000,0.0000000,0.0000000,0.0000000,0.0000000,21.0000000,0.0000000,0.0000000,0.0000000,2.0000000,0.0000000,0.0000000,0.0000000,0.0000000,2.0000000,0.0000000,0.0000000,2.0000000,	0.0000000,0.0000000,0.0000000,0.0000000,12.0000000,0.0000000,0.0000000,0.0000000,0.0000000,0.0000000,0.0000000,13.0000000,0.0000000,0.0000000,4.0000000,0.0000000,22.0000000,0.0000000,0.0000000,0.0000000,	0.0000000,0.0000000,0.0000000,0.0000000,0.0000000,0.0000000,0.0000000,0.0000000,0.0000000,0.0000000,0.0000000,0.0000000,0.0000000,0.0000000,0.0000000,0.0000000,0.0000000,0.0000000,0.0000000,0.0000000,	0.0000000,0.0000000,0.0000000,0.0000000,0.0000000,0.0000000,0.0000000,0.0000000,0.0000000,0.0000000,0.0000000,0.0000000,0.0000000,0.0000000,0.0000000,0.0000000,0.0000000,0.0000000,0.0000000,0.0000000,	0.0000000,0.0000000,0.0000000,0.0000000,0.0000000,11.0000000,0.0000000,0.0000000,0.0000000,0.0000000,0.0000000,0.0000000,0.0000000,0.0000000,0.0000000,0.0000000,0.0000000,50.0000000,1.0000000,0.0000000,	0.0000000,0.0000000,0.0000000,0.0000000,0.0000000,0.0000000,0.0000000,0.0000000,0.0000000,0.0000000,0.0000000,0.0000000,0.0000000,0.0000000,0.0000000,0.0000000,0.0000000,0.0000000,0.0000000,0.0000000,	0.0000000,0.0000000,0.0000000,0.0000000,1.0000000,0.0000000,0.0000000,0.0000000,0.0000000,0.0000000,0.0000000,1.0000000,0.0000000,0.0000000,0.0000000,0.0000000,1.0000000,0.0000000,0.0000000,0.0000000,	0.0000000,0.0000000,0.0000000,0.0000000,33.0000000,0.0000000,0.0000000,0.0000000,0.0000000,0.0000000,0.0000000,667.0000000,0.0000000,189.0000000,0.0000000,0.0000000,607.0000000,0.0000000,2.0000000,6.0000000,	0.0000000,0.0000000,0.0000000,0.0000000,0.0000000,0.0000000,0.0000000,5.0000000,0.0000000,1.0000000,0.0000000,0.0000000,0.0000000,0.0000000,4.0000000,0.0000000,0.0000000,0.0000000,0.0000000,1.0000000,	5.0000000,0.0000000,0.0000000,57.0000000,4.0000000,65.0000000,0.0000000,131.0000000,0.0000000,0.0000000,0.0000000,59.0000000,0.0000000,0.0000000,326.0000000,59.0000000,48.0000000,24.0000000,7.0000000,311.0000000,	0.0000000,0.0000000,0.0000000,0.0000000,4.0000000,0.0000000,0.0000000,1.0000000,19.0000000,0.0000000,6.0000000,7.0000000,0.0000000,0.0000000,1.0000000,0.0000000,6.0000000,1.0000000,0.0000000,1.0000000,	0.0000000,4.0000000,4.0000000,0.0000000,1.0000000,0.0000000,0.0000000,1.0000000,0.0000000,0.0000000,0.0000000,39.0000000,0.0000000,3.0000000,5.0000000,0.0000000,37.0000000,2.0000000,0.0000000,2.0000000,	1.0000000,0.0000000,0.0000000,7.0000000,1.0000000,8.0000000,0.0000000,2.0000000,0.0000000,0.0000000,0.0000000,1.0000000,0.0000000,0.0000000,2.0000000,7.0000000,2.0000000,2.0000000,3.0000000,3.0000000,	1.0000000,0.0000000,0.0000000,33.0000000,4.0000000,28.0000000,0.0000000,15.0000000,0.0000000,0.0000000,0.0000000,7.0000000,0.0000000,3.0000000,3.0000000,34.0000000,8.0000000,10.0000000,17.0000000,19.0000000,
chr6	2610306M01Rik	225,366,655	867,992,098,679,906,000,000,000	129S1_SNP,129S1_SNP,CAST_SNP	0.0000000,0.0000000,0.0000000,	0.0000000,0.0000000,0.0000000,	0.0000000,0.0000000,0.0000000,	0.0000000,0.0000000,0.0000000,	0.0000000,0.0000000,0.0000000,	0.0000000,0.0000000,0.0000000,	0.0000000,0.0000000,0.0000000,	0.0000000,0.0000000,0.0000000,	0.0000000,0.0000000,0.0000000,	0.0000000,0.0000000,0.0000000,	0.0000000,0.0000000,27.0000000,	0.0000000,0.0000000,0.0000000,	0.0000000,0.0000000,6.0000000,	0.0000000,0.0000000,0.0000000,	0.0000000,0.0000000,0.0000000,	0.0000000,0.0000000,0.0000000,
chr6	2700086A05Rik	128,457,181	521,512,505,216,321,000,000,000	CAST_SNP,129S1_SNP,CAST_SNP	0.0000000,0.0000000,0.0000000,	0.0000000,2.0000000,0.0000000,	0.0000000,0.0000000,0.0000000,	0.0000000,171.0000000,0.0000000,	0.0000000,0.0000000,0.0000000,	0.0000000,0.0000000,0.0000000,	0.0000000,0.0000000,0.0000000,	0.0000000,0.0000000,0.0000000,	0.0000000,0.0000000,4.0000000,	0.0000000,0.0000000,0.0000000,	0.0000000,0.0000000,0.0000000,	0.0000000,0.0000000,0.0000000,	1.0000000,11.0000000,0.0000000,	0.0000000,0.0000000,0.0000000,	0.0000000,1.0000000,0.0000000,	3.0000000,0.0000000,3.0000000,
chr6	4930479D17Rik	258,357,40,588,78,627,629,604,661	146,612,724,146,612,000,000,000,000,000,000,000,000,000,000,000,000,000,000,000,000,000,000,000,000,000,000	CAST_SNP,129S1_SNP,CAST_SNP,CAST_SNP,CAST_SNP,CAST_SNP,CAST_SNP,CAST_SNP,CAST_SNP	0.0000000,0.0000000,0.0000000,0.0000000,0.0000000,0.0000000,0.0000000,0.0000000,0.0000000,	0.0000000,0.0000000,0.0000000,0.0000000,0.0000000,0.0000000,0.0000000,0.0000000,0.0000000,	0.0000000,0.0000000,0.0000000,0.0000000,0.0000000,0.0000000,0.0000000,0.0000000,0.0000000,	0.0000000,0.0000000,0.0000000,0.0000000,0.0000000,0.0000000,0.0000000,0.0000000,0.0000000,	0.0000000,0.0000000,0.0000000,0.0000000,0.0000000,0.0000000,0.0000000,0.0000000,0.0000000,	0.0000000,0.0000000,0.0000000,0.0000000,0.0000000,0.0000000,0.0000000,0.0000000,0.0000000,	0.0000000,0.0000000,0.0000000,0.0000000,0.0000000,0.0000000,0.0000000,0.0000000,0.0000000,	0.0000000,0.0000000,0.0000000,0.0000000,0.0000000,0.0000000,0.0000000,0.0000000,0.0000000,	0.0000000,1.0000000,0.0000000,0.0000000,0.0000000,0.0000000,0.0000000,0.0000000,0.0000000,	0.0000000,0.0000000,0.0000000,0.0000000,0.0000000,0.0000000,0.0000000,0.0000000,0.0000000,	34.0000000,63.0000000,0.0000000,0.0000000,0.0000000,0.0000000,0.0000000,0.0000000,0.0000000,	0.0000000,0.0000000,0.0000000,0.0000000,0.0000000,0.0000000,0.0000000,0.0000000,0.0000000,	0.0000000,0.0000000,0.0000000,0.0000000,0.0000000,0.0000000,0.0000000,0.0000000,0.0000000,	0.0000000,0.0000000,0.0000000,0.0000000,0.0000000,0.0000000,0.0000000,0.0000000,0.0000000,	0.0000000,0.0000000,0.0000000,0.0000000,0.0000000,0.0000000,0.0000000,0.0000000,0.0000000,	0.0000000,0.0000000,0.0000000,0.0000000,0.0000000,0.0000000,0.0000000,0.0000000,0.0000000,
chr6	9130019P16Rik	1794,1796,1413,1930,2189,1934,2067,2068,2840,2969,1859,2346,2991,1841,55,2106,2109,1600,1347,3012,1610,4279,2895,339,1492,1497,4058,2011,2910,3040,2928,1777,1661,1662	54252598,54252596,54257373,54251210,54250951,54251206,54251073,54251072,54221333,54221204,54251281,54250794,54221182,54252551,54380160,54251034,54251031,54256885,54281875,54221161,54256875,54219894,54221278,54379876,54256993,54256988,54220115,54251129,54221263,54221133,54221245,54252615,54256824,54256823	CAST_SNP,CAST_SNP,CAST_SNP,CAST_SNP,CAST_SNP,CAST_SNP,CAST_SNP,CAST_SNP,CAST_SNP,CAST_SNP,CAST_SNP,129S1_SNP,CAST_SNP,CAST_SNP,CAST_SNP,CAST_SNP,CAST_SNP,CAST_SNP,CAST_SNP,CAST_SNP,CAST_SNP,CAST_SNP,129S1_SNP,CAST_SNP,CAST_SNP,CAST_SNP,129S1_SNP,CAST_SNP,129S1_SNP,CAST_SNP,CAST_SNP,CAST_SNP,129S1_SNP,CAST_SNP	0.0000000,0.0000000,0.0000000,43.0000000,0.0000000,44.0000000,10.0000000,10.0000000,0.0000000,0.0000000,0.0000000,9.0000000,0.0000000,0.0000000,0.0000000,0.0000000,0.0000000,0.0000000,0.0000000,0.0000000,0.0000000,0.0000000,0.0000000,0.0000000,0.0000000,0.0000000,0.0000000,51.0000000,0.0000000,0.0000000,0.0000000,0.0000000,0.0000000,0.0000000,	0.0000000,0.0000000,0.0000000,0.0000000,0.0000000,0.0000000,0.0000000,0.0000000,0.0000000,0.0000000,0.0000000,5.0000000,0.0000000,0.0000000,0.0000000,0.0000000,0.0000000,1.0000000,0.0000000,0.0000000,1.0000000,0.0000000,0.0000000,0.0000000,4.0000000,5.0000000,0.0000000,1.0000000,0.0000000,0.0000000,0.0000000,0.0000000,0.0000000,0.0000000,	0.0000000,0.0000000,0.0000000,0.0000000,0.0000000,0.0000000,0.0000000,0.0000000,0.0000000,0.0000000,0.0000000,0.0000000,0.0000000,0.0000000,0.0000000,0.0000000,0.0000000,0.0000000,0.0000000,0.0000000,0.0000000,0.0000000,0.0000000,0.0000000,0.0000000,0.0000000,0.0000000,2.0000000,0.0000000,0.0000000,0.0000000,0.0000000,0.0000000,0.0000000,	0.0000000,0.0000000,0.0000000,0.0000000,0.0000000,0.0000000,0.0000000,0.0000000,0.0000000,0.0000000,0.0000000,0.0000000,0.0000000,0.0000000,0.0000000,0.0000000,0.0000000,0.0000000,0.0000000,0.0000000,0.0000000,0.0000000,0.0000000,0.0000000,0.0000000,0.0000000,0.0000000,0.0000000,0.0000000,0.0000000,0.0000000,0.0000000,2.0000000,2.0000000,	0.0000000,0.0000000,0.0000000,0.0000000,0.0000000,0.0000000,0.0000000,0.0000000,0.0000000,0.0000000,0.0000000,0.0000000,0.0000000,0.0000000,0.0000000,0.0000000,0.0000000,6.0000000,0.0000000,0.0000000,6.0000000,0.0000000,0.0000000,0.0000000,19.0000000,19.0000000,0.0000000,0.0000000,0.0000000,0.0000000,0.0000000,0.0000000,0.0000000,0.0000000,	0.0000000,0.0000000,0.0000000,0.0000000,0.0000000,0.0000000,0.0000000,0.0000000,0.0000000,0.0000000,0.0000000,0.0000000,0.0000000,0.0000000,0.0000000,0.0000000,0.0000000,9.0000000,0.0000000,0.0000000,9.0000000,0.0000000,0.0000000,0.0000000,0.0000000,0.0000000,0.0000000,0.0000000,0.0000000,0.0000000,0.0000000,0.0000000,55.0000000,56.0000000,	0.0000000,0.0000000,0.0000000,0.0000000,0.0000000,0.0000000,2.0000000,2.0000000,0.0000000,0.0000000,0.0000000,0.0000000,0.0000000,0.0000000,0.0000000,0.0000000,0.0000000,0.0000000,0.0000000,0.0000000,0.0000000,0.0000000,0.0000000,0.0000000,0.0000000,0.0000000,0.0000000,1.0000000,0.0000000,0.0000000,0.0000000,0.0000000,0.0000000,0.0000000,	0.0000000,0.0000000,0.0000000,0.0000000,0.0000000,0.0000000,0.0000000,0.0000000,0.0000000,0.0000000,0.0000000,0.0000000,0.0000000,0.0000000,0.0000000,0.0000000,0.0000000,0.0000000,0.0000000,0.0000000,0.0000000,0.0000000,0.0000000,0.0000000,0.0000000,0.0000000,0.0000000,0.0000000,0.0000000,0.0000000,0.0000000,0.0000000,0.0000000,0.0000000,	0.0000000,0.0000000,0.0000000,0.0000000,18.0000000,0.0000000,0.0000000,0.0000000,0.0000000,0.0000000,0.0000000,0.0000000,0.0000000,0.0000000,0.0000000,4.0000000,4.0000000,3.0000000,0.0000000,0.0000000,3.0000000,0.0000000,0.0000000,0.0000000,0.0000000,0.0000000,0.0000000,3.0000000,0.0000000,0.0000000,0.0000000,0.0000000,0.0000000,0.0000000,	0.0000000,0.0000000,146.0000000,8.0000000,0.0000000,8.0000000,0.0000000,0.0000000,0.0000000,0.0000000,3.0000000,3.0000000,0.0000000,0.0000000,0.0000000,0.0000000,0.0000000,6.0000000,0.0000000,0.0000000,3.0000000,0.0000000,0.0000000,0.0000000,35.0000000,35.0000000,0.0000000,3.0000000,0.0000000,0.0000000,0.0000000,0.0000000,0.0000000,0.0000000,	0.0000000,0.0000000,0.0000000,147.0000000,19.0000000,142.0000000,54.0000000,54.0000000,0.0000000,0.0000000,64.0000000,8.0000000,0.0000000,0.0000000,0.0000000,24.0000000,22.0000000,0.0000000,0.0000000,0.0000000,0.0000000,0.0000000,0.0000000,0.0000000,0.0000000,0.0000000,0.0000000,107.0000000,0.0000000,0.0000000,0.0000000,0.0000000,0.0000000,0.0000000,	0.0000000,0.0000000,0.0000000,0.0000000,0.0000000,0.0000000,0.0000000,0.0000000,0.0000000,0.0000000,0.0000000,0.0000000,0.0000000,0.0000000,0.0000000,0.0000000,0.0000000,2.0000000,0.0000000,0.0000000,0.0000000,0.0000000,0.0000000,50.0000000,0.0000000,0.0000000,0.0000000,0.0000000,0.0000000,0.0000000,0.0000000,0.0000000,0.0000000,0.0000000,	0.0000000,0.0000000,0.0000000,0.0000000,2.0000000,0.0000000,0.0000000,0.0000000,0.0000000,0.0000000,0.0000000,0.0000000,0.0000000,0.0000000,0.0000000,0.0000000,0.0000000,0.0000000,0.0000000,0.0000000,0.0000000,0.0000000,0.0000000,0.0000000,0.0000000,0.0000000,0.0000000,0.0000000,0.0000000,0.0000000,0.0000000,0.0000000,0.0000000,0.0000000,	2.0000000,2.0000000,0.0000000,0.0000000,21.0000000,0.0000000,4.0000000,4.0000000,0.0000000,0.0000000,0.0000000,6.0000000,0.0000000,1.0000000,0.0000000,7.0000000,7.0000000,0.0000000,0.0000000,0.0000000,0.0000000,0.0000000,0.0000000,0.0000000,2.0000000,2.0000000,0.0000000,4.0000000,0.0000000,0.0000000,0.0000000,2.0000000,0.0000000,0.0000000,	0.0000000,0.0000000,0.0000000,16.0000000,3.0000000,17.0000000,7.0000000,7.0000000,0.0000000,0.0000000,9.0000000,0.0000000,0.0000000,0.0000000,0.0000000,10.0000000,10.0000000,0.0000000,0.0000000,0.0000000,1.0000000,0.0000000,0.0000000,0.0000000,0.0000000,0.0000000,0.0000000,18.0000000,0.0000000,0.0000000,0.0000000,0.0000000,1.0000000,1.0000000,	0.0000000,0.0000000,1.0000000,0.0000000,9.0000000,0.0000000,5.0000000,5.0000000,0.0000000,0.0000000,1.0000000,2.0000000,0.0000000,0.0000000,0.0000000,5.0000000,5.0000000,0.0000000,0.0000000,0.0000000,0.0000000,0.0000000,0.0000000,0.0000000,0.0000000,0.0000000,0.0000000,4.0000000,0.0000000,0.0000000,0.0000000,0.0000000,0.0000000,0.0000000,
chr6	bartel:linc694	1312,1185,132,934,166,1064,137,42,1132,205,1074,755,1077,1308,346,1307,924,1322,831	53,734,923,537,350,500,000,000,000,000,000,000,000,000,000,000,000,000,000,000,000,000,000,000,000,000,000,000,000,000,000,000,000,000,000,000,000,000,000,000,000,000,000,000,000,000,000,000,000,000,000	CAST_SNP,CAST_SNP,CAST_SNP,CAST_SNP,CAST_SNP,CAST_SNP,CAST_SNP,CAST_SNP,CAST_SNP,CAST_SNP,CAST_SNP,CAST_SNP,CAST_SNP,CAST_SNP,CAST_SNP,CAST_SNP,CAST_SNP,CAST_SNP,CAST_SNP	0.0000000,0.0000000,0.0000000,0.0000000,0.0000000,0.0000000,0.0000000,0.0000000,0.0000000,0.0000000,0.0000000,0.0000000,0.0000000,0.0000000,0.0000000,0.0000000,0.0000000,0.0000000,0.0000000,	0.0000000,0.0000000,0.0000000,0.0000000,0.0000000,0.0000000,0.0000000,0.0000000,0.0000000,0.0000000,0.0000000,0.0000000,0.0000000,0.0000000,0.0000000,0.0000000,0.0000000,0.0000000,0.0000000,	0.0000000,0.0000000,0.0000000,0.0000000,0.0000000,0.0000000,0.0000000,0.0000000,0.0000000,0.0000000,0.0000000,0.0000000,0.0000000,0.0000000,0.0000000,0.0000000,0.0000000,0.0000000,0.0000000,	0.0000000,0.0000000,0.0000000,0.0000000,0.0000000,0.0000000,0.0000000,0.0000000,0.0000000,0.0000000,0.0000000,0.0000000,0.0000000,0.0000000,0.0000000,0.0000000,0.0000000,0.0000000,0.0000000,	0.0000000,0.0000000,0.0000000,0.0000000,0.0000000,0.0000000,0.0000000,0.0000000,0.0000000,0.0000000,0.0000000,0.0000000,0.0000000,0.0000000,0.0000000,0.0000000,0.0000000,0.0000000,0.0000000,	0.0000000,0.0000000,0.0000000,0.0000000,0.0000000,0.0000000,0.0000000,0.0000000,0.0000000,0.0000000,0.0000000,0.0000000,0.0000000,0.0000000,0.0000000,0.0000000,0.0000000,0.0000000,0.0000000,	0.0000000,0.0000000,0.0000000,0.0000000,0.0000000,0.0000000,0.0000000,0.0000000,0.0000000,0.0000000,0.0000000,0.0000000,0.0000000,0.0000000,0.0000000,0.0000000,0.0000000,0.0000000,0.0000000,	0.0000000,0.0000000,0.0000000,0.0000000,0.0000000,0.0000000,0.0000000,0.0000000,0.0000000,0.0000000,0.0000000,0.0000000,0.0000000,0.0000000,0.0000000,0.0000000,0.0000000,0.0000000,0.0000000,	0.0000000,0.0000000,0.0000000,0.0000000,0.0000000,0.0000000,0.0000000,0.0000000,0.0000000,0.0000000,0.0000000,0.0000000,0.0000000,0.0000000,59.0000000,0.0000000,0.0000000,0.0000000,0.0000000,	0.0000000,0.0000000,0.0000000,0.0000000,0.0000000,0.0000000,0.0000000,0.0000000,0.0000000,0.0000000,0.0000000,0.0000000,0.0000000,0.0000000,0.0000000,0.0000000,0.0000000,0.0000000,0.0000000,	0.0000000,0.0000000,0.0000000,0.0000000,0.0000000,0.0000000,0.0000000,0.0000000,0.0000000,0.0000000,0.0000000,0.0000000,0.0000000,0.0000000,8.0000000,0.0000000,0.0000000,0.0000000,0.0000000,	0.0000000,0.0000000,0.0000000,0.0000000,0.0000000,0.0000000,0.0000000,0.0000000,0.0000000,0.0000000,0.0000000,0.0000000,0.0000000,0.0000000,0.0000000,0.0000000,0.0000000,0.0000000,0.0000000,	0.0000000,0.0000000,0.0000000,0.0000000,0.0000000,0.0000000,0.0000000,0.0000000,0.0000000,0.0000000,0.0000000,0.0000000,0.0000000,0.0000000,0.0000000,0.0000000,0.0000000,0.0000000,0.0000000,	0.0000000,0.0000000,0.0000000,0.0000000,0.0000000,0.0000000,0.0000000,0.0000000,0.0000000,0.0000000,0.0000000,0.0000000,0.0000000,0.0000000,0.0000000,0.0000000,0.0000000,0.0000000,0.0000000,	0.0000000,0.0000000,0.0000000,0.0000000,0.0000000,0.0000000,0.0000000,0.0000000,0.0000000,0.0000000,0.0000000,0.0000000,0.0000000,0.0000000,0.0000000,0.0000000,0.0000000,0.0000000,0.0000000,	0.0000000,0.0000000,0.0000000,0.0000000,0.0000000,0.0000000,0.0000000,0.0000000,0.0000000,0.0000000,0.0000000,0.0000000,0.0000000,0.0000000,0.0000000,0.0000000,0.0000000,0.0000000,0.0000000,
chr6	BC064078	563,44,687,663	128,956,388,128,943,000,000,000,000,000,000,000	129S1_SNP,129S1_SNP,129S1_SNP,CAST_SNP	488.0000000,0.0000000,131.0000000,128.0000000,	2.0000000,0.0000000,61.0000000,47.0000000,	70.0000000,0.0000000,60.0000000,4.0000000,	1.0000000,0.0000000,132.0000000,5.0000000,	13.0000000,0.0000000,38.0000000,46.0000000,	0.0000000,0.0000000,3.0000000,1.0000000,	2.0000000,0.0000000,53.0000000,2.0000000,	1.0000000,0.0000000,31.0000000,0.0000000,	761.0000000,1.0000000,63.0000000,121.0000000,	6.0000000,0.0000000,123.0000000,42.0000000,	29.0000000,0.0000000,43.0000000,3.0000000,	82.0000000,0.0000000,66.0000000,5.0000000,	112.0000000,14.0000000,94.0000000,84.0000000,	102.0000000,13.0000000,69.0000000,64.0000000,	108.0000000,4.0000000,42.0000000,5.0000000,	71.0000000,8.0000000,63.0000000,4.0000000,
chr6	Gm15706	726,747,396,397,598	145,200,215,145,200,000,000,000,000,000,000,000,000,000,000	129S1_SNP,CAST_SNP,129S1_SNP,129S1_SNP,129S1_SNP	0.0000000,0.0000000,0.0000000,0.0000000,0.0000000,	3.0000000,2.0000000,0.0000000,0.0000000,284.0000000,	0.0000000,0.0000000,0.0000000,0.0000000,0.0000000,	0.0000000,0.0000000,0.0000000,0.0000000,0.0000000,	0.0000000,0.0000000,0.0000000,0.0000000,0.0000000,	0.0000000,0.0000000,0.0000000,0.0000000,0.0000000,	0.0000000,0.0000000,0.0000000,0.0000000,0.0000000,	0.0000000,0.0000000,0.0000000,0.0000000,0.0000000,	0.0000000,0.0000000,0.0000000,0.0000000,0.0000000,	0.0000000,0.0000000,0.0000000,0.0000000,1.0000000,	0.0000000,0.0000000,0.0000000,0.0000000,1.0000000,	0.0000000,0.0000000,0.0000000,0.0000000,0.0000000,	0.0000000,0.0000000,0.0000000,0.0000000,0.0000000,	0.0000000,0.0000000,1.0000000,1.0000000,7.0000000,	0.0000000,0.0000000,0.0000000,0.0000000,0.0000000,	0.0000000,0.0000000,14.0000000,13.0000000,11.0000000,
chr6	Gm5577	420,648,849,531,472,000	879,331,708,793,339,000,000,000,000,000,000,000,000,000,000,000	CAST_SNP,CAST_SNP,CAST_SNP,CAST_SNP,CAST_SNP,CAST_SNP	0.0000000,0.0000000,0.0000000,0.0000000,0.0000000,0.0000000,	0.0000000,0.0000000,0.0000000,0.0000000,0.0000000,0.0000000,	0.0000000,0.0000000,0.0000000,0.0000000,0.0000000,0.0000000,	0.0000000,0.0000000,0.0000000,0.0000000,0.0000000,0.0000000,	0.0000000,0.0000000,0.0000000,0.0000000,0.0000000,0.0000000,	44.0000000,0.0000000,0.0000000,0.0000000,1.0000000,0.0000000,	0.0000000,0.0000000,0.0000000,0.0000000,0.0000000,0.0000000,	0.0000000,0.0000000,0.0000000,0.0000000,0.0000000,0.0000000,	0.0000000,0.0000000,0.0000000,0.0000000,0.0000000,0.0000000,	0.0000000,0.0000000,0.0000000,0.0000000,0.0000000,0.0000000,	0.0000000,0.0000000,0.0000000,0.0000000,0.0000000,0.0000000,	0.0000000,0.0000000,0.0000000,0.0000000,0.0000000,0.0000000,	0.0000000,0.0000000,0.0000000,0.0000000,0.0000000,0.0000000,	0.0000000,0.0000000,0.0000000,0.0000000,0.0000000,0.0000000,	0.0000000,0.0000000,0.0000000,0.0000000,0.0000000,0.0000000,	0.0000000,0.0000000,0.0000000,0.0000000,0.0000000,0.0000000,
chr6	Gm6654	488,138,299,237,435,000,000,000	146,595,836,146,596,000,000,000,000,000,000,000,000,000,000,000,000,000,000,000,000,000,000,000	CAST_SNP,CAST_SNP,CAST_SNP,129S1_SNP,129S1_SNP,CAST_SNP,129S1_SNP,CAST_SNP	0.0000000,0.0000000,0.0000000,0.0000000,36.0000000,0.0000000,1.0000000,0.0000000,	0.0000000,0.0000000,0.0000000,0.0000000,17.0000000,0.0000000,2.0000000,0.0000000,	0.0000000,0.0000000,50.0000000,0.0000000,268.0000000,0.0000000,13.0000000,0.0000000,	0.0000000,0.0000000,61.0000000,0.0000000,532.0000000,0.0000000,89.0000000,0.0000000,	0.0000000,1.0000000,0.0000000,1.0000000,15.0000000,0.0000000,0.0000000,0.0000000,	0.0000000,1863.0000000,0.0000000,886.0000000,37.0000000,0.0000000,0.0000000,0.0000000,	0.0000000,0.0000000,47.0000000,0.0000000,369.0000000,0.0000000,64.0000000,0.0000000,	0.0000000,22.0000000,33.0000000,22.0000000,572.0000000,0.0000000,32.0000000,0.0000000,	0.0000000,0.0000000,0.0000000,0.0000000,38.0000000,0.0000000,1.0000000,0.0000000,	0.0000000,0.0000000,2.0000000,0.0000000,81.0000000,0.0000000,0.0000000,0.0000000,	0.0000000,2.0000000,106.0000000,1.0000000,587.0000000,0.0000000,58.0000000,0.0000000,	0.0000000,0.0000000,235.0000000,0.0000000,1512.0000000,0.0000000,142.0000000,0.0000000,	0.0000000,1.0000000,0.0000000,0.0000000,28.0000000,0.0000000,0.0000000,0.0000000,	0.0000000,3.0000000,7.0000000,10.0000000,19.0000000,6.0000000,0.0000000,8.0000000,	0.0000000,2.0000000,77.0000000,2.0000000,627.0000000,0.0000000,64.0000000,0.0000000,	4.0000000,0.0000000,116.0000000,6.0000000,574.0000000,3.0000000,66.0000000,3.0000000,
chr6	guttman:linc1544.3	204,926,922,310,205,000,000,000,000,000,000,000,000,000,000,000,000,000,000,000,000,000,000,000,000,000,000,000,000,000,000,000,000,000,000,000,000,000,000,000,000,000,000,000,000,000,000,000	13820051,13820694,13820312,13820061,13807140,13831307,13831288,13804627,13820462,13820592,13845475,13804639,13804628,13845770,13845134,13819844,13819718,13845786,13831347,13804922,13819764,13846627,13820516,13819500,13819501,13831379,13807479,13819638,13804449,13819773,13807106,13845836,13846477,13819911,13846612,13845335,13821548,13807124	CAST_SNP,CAST_SNP,CAST_SNP,CAST_SNP,CAST_SNP,CAST_SNP,CAST_SNP,CAST_SNP,CAST_SNP,CAST_SNP,CAST_SNP,CAST_SNP,CAST_SNP,CAST_SNP,CAST_SNP,CAST_SNP,CAST_SNP,CAST_SNP,CAST_SNP,CAST_SNP,CAST_SNP,CAST_SNP,CAST_SNP,CAST_SNP,CAST_SNP,CAST_SNP,CAST_SNP,CAST_SNP,CAST_SNP,CAST_SNP,CAST_SNP,CAST_SNP,CAST_SNP,CAST_SNP,CAST_SNP,CAST_SNP,CAST_SNP,CAST_SNP	0.0000000,0.0000000,0.0000000,1.0000000,0.0000000,0.0000000,0.0000000,0.0000000,0.0000000,0.0000000,0.0000000,0.0000000,0.0000000,0.0000000,0.0000000,0.0000000,0.0000000,0.0000000,0.0000000,0.0000000,0.0000000,0.0000000,0.0000000,0.0000000,0.0000000,0.0000000,0.0000000,0.0000000,0.0000000,0.0000000,0.0000000,0.0000000,0.0000000,0.0000000,0.0000000,0.0000000,0.0000000,0.0000000,	0.0000000,0.0000000,2.0000000,0.0000000,0.0000000,0.0000000,0.0000000,0.0000000,14.0000000,0.0000000,0.0000000,0.0000000,0.0000000,0.0000000,0.0000000,0.0000000,0.0000000,0.0000000,0.0000000,0.0000000,0.0000000,0.0000000,11.0000000,0.0000000,0.0000000,0.0000000,0.0000000,0.0000000,0.0000000,0.0000000,0.0000000,0.0000000,0.0000000,0.0000000,0.0000000,0.0000000,0.0000000,0.0000000,	2.0000000,0.0000000,0.0000000,2.0000000,0.0000000,0.0000000,0.0000000,0.0000000,10.0000000,2.0000000,0.0000000,0.0000000,0.0000000,0.0000000,0.0000000,0.0000000,0.0000000,0.0000000,0.0000000,0.0000000,0.0000000,0.0000000,21.0000000,0.0000000,0.0000000,0.0000000,0.0000000,0.0000000,0.0000000,0.0000000,0.0000000,0.0000000,0.0000000,0.0000000,0.0000000,0.0000000,0.0000000,0.0000000,	22.0000000,4.0000000,0.0000000,13.0000000,0.0000000,0.0000000,0.0000000,0.0000000,0.0000000,0.0000000,0.0000000,0.0000000,0.0000000,0.0000000,0.0000000,0.0000000,0.0000000,0.0000000,0.0000000,0.0000000,0.0000000,0.0000000,0.0000000,0.0000000,0.0000000,0.0000000,0.0000000,0.0000000,0.0000000,0.0000000,0.0000000,0.0000000,0.0000000,12.0000000,0.0000000,0.0000000,0.0000000,0.0000000,	0.0000000,0.0000000,0.0000000,0.0000000,0.0000000,0.0000000,0.0000000,0.0000000,0.0000000,0.0000000,0.0000000,0.0000000,0.0000000,0.0000000,0.0000000,0.0000000,0.0000000,0.0000000,0.0000000,0.0000000,0.0000000,0.0000000,0.0000000,0.0000000,0.0000000,0.0000000,0.0000000,0.0000000,0.0000000,0.0000000,0.0000000,0.0000000,0.0000000,0.0000000,0.0000000,0.0000000,0.0000000,0.0000000,	0.0000000,0.0000000,0.0000000,0.0000000,0.0000000,0.0000000,0.0000000,0.0000000,0.0000000,0.0000000,0.0000000,0.0000000,0.0000000,0.0000000,0.0000000,0.0000000,0.0000000,0.0000000,0.0000000,0.0000000,0.0000000,0.0000000,0.0000000,0.0000000,0.0000000,0.0000000,0.0000000,0.0000000,0.0000000,0.0000000,0.0000000,0.0000000,0.0000000,0.0000000,0.0000000,0.0000000,0.0000000,0.0000000,	0.0000000,0.0000000,0.0000000,0.0000000,0.0000000,0.0000000,0.0000000,0.0000000,0.0000000,0.0000000,0.0000000,0.0000000,0.0000000,0.0000000,0.0000000,1.0000000,11.0000000,0.0000000,0.0000000,0.0000000,0.0000000,0.0000000,0.0000000,0.0000000,0.0000000,0.0000000,0.0000000,50.0000000,0.0000000,0.0000000,0.0000000,0.0000000,0.0000000,0.0000000,0.0000000,0.0000000,0.0000000,0.0000000,	0.0000000,0.0000000,0.0000000,0.0000000,0.0000000,0.0000000,0.0000000,0.0000000,0.0000000,0.0000000,0.0000000,1.0000000,1.0000000,0.0000000,0.0000000,0.0000000,0.0000000,0.0000000,0.0000000,0.0000000,0.0000000,0.0000000,0.0000000,0.0000000,0.0000000,0.0000000,0.0000000,0.0000000,0.0000000,0.0000000,0.0000000,0.0000000,0.0000000,0.0000000,0.0000000,0.0000000,0.0000000,0.0000000,	1.0000000,0.0000000,0.0000000,1.0000000,0.0000000,0.0000000,0.0000000,0.0000000,0.0000000,0.0000000,0.0000000,0.0000000,0.0000000,0.0000000,0.0000000,0.0000000,0.0000000,0.0000000,0.0000000,0.0000000,0.0000000,0.0000000,0.0000000,0.0000000,0.0000000,0.0000000,0.0000000,0.0000000,0.0000000,0.0000000,0.0000000,0.0000000,0.0000000,1.0000000,0.0000000,0.0000000,0.0000000,0.0000000,	607.0000000,0.0000000,189.0000000,667.0000000,0.0000000,0.0000000,0.0000000,0.0000000,0.0000000,6.0000000,0.0000000,0.0000000,0.0000000,0.0000000,0.0000000,2.0000000,0.0000000,0.0000000,0.0000000,0.0000000,0.0000000,0.0000000,0.0000000,0.0000000,0.0000000,0.0000000,0.0000000,0.0000000,0.0000000,0.0000000,0.0000000,0.0000000,0.0000000,33.0000000,0.0000000,0.0000000,0.0000000,0.0000000,	0.0000000,4.0000000,0.0000000,0.0000000,0.0000000,0.0000000,0.0000000,0.0000000,0.0000000,1.0000000,0.0000000,0.0000000,0.0000000,0.0000000,0.0000000,0.0000000,0.0000000,0.0000000,0.0000000,0.0000000,0.0000000,0.0000000,5.0000000,0.0000000,0.0000000,0.0000000,0.0000000,0.0000000,0.0000000,0.0000000,0.0000000,0.0000000,0.0000000,0.0000000,0.0000000,0.0000000,0.0000000,0.0000000,	48.0000000,326.0000000,0.0000000,59.0000000,0.0000000,0.0000000,0.0000000,0.0000000,5.0000000,311.0000000,0.0000000,0.0000000,0.0000000,0.0000000,0.0000000,7.0000000,65.0000000,0.0000000,0.0000000,0.0000000,59.0000000,0.0000000,131.0000000,0.0000000,0.0000000,0.0000000,0.0000000,24.0000000,0.0000000,57.0000000,0.0000000,0.0000000,0.0000000,4.0000000,0.0000000,0.0000000,0.0000000,0.0000000,	6.0000000,1.0000000,0.0000000,7.0000000,0.0000000,0.0000000,0.0000000,0.0000000,0.0000000,1.0000000,0.0000000,0.0000000,0.0000000,0.0000000,14.0000000,0.0000000,0.0000000,0.0000000,0.0000000,0.0000000,0.0000000,0.0000000,1.0000000,0.0000000,0.0000000,0.0000000,0.0000000,1.0000000,0.0000000,0.0000000,0.0000000,0.0000000,0.0000000,4.0000000,0.0000000,0.0000000,0.0000000,0.0000000,	37.0000000,5.0000000,3.0000000,39.0000000,0.0000000,0.0000000,0.0000000,0.0000000,0.0000000,2.0000000,0.0000000,0.0000000,0.0000000,0.0000000,0.0000000,0.0000000,0.0000000,0.0000000,0.0000000,0.0000000,0.0000000,0.0000000,1.0000000,4.0000000,4.0000000,0.0000000,0.0000000,2.0000000,0.0000000,0.0000000,0.0000000,0.0000000,0.0000000,1.0000000,0.0000000,0.0000000,0.0000000,0.0000000,	2.0000000,2.0000000,0.0000000,1.0000000,0.0000000,0.0000000,0.0000000,0.0000000,1.0000000,3.0000000,0.0000000,0.0000000,0.0000000,0.0000000,0.0000000,3.0000000,8.0000000,0.0000000,0.0000000,0.0000000,7.0000000,0.0000000,2.0000000,0.0000000,0.0000000,0.0000000,0.0000000,2.0000000,0.0000000,7.0000000,0.0000000,0.0000000,0.0000000,1.0000000,0.0000000,0.0000000,0.0000000,0.0000000,	8.0000000,3.0000000,3.0000000,7.0000000,0.0000000,0.0000000,0.0000000,0.0000000,1.0000000,19.0000000,0.0000000,1.0000000,0.0000000,0.0000000,0.0000000,17.0000000,28.0000000,0.0000000,0.0000000,0.0000000,34.0000000,0.0000000,15.0000000,0.0000000,0.0000000,0.0000000,0.0000000,10.0000000,0.0000000,33.0000000,0.0000000,0.0000000,0.0000000,4.0000000,0.0000000,0.0000000,0.0000000,0.0000000,
chr6	guttman:linc1545.3	577,770,260,37,865,1345,1065,682,1163,866,857,183,184,697,1252	352,127,183,521,291,000,000,000,000,000,000,000,000,000,000,000,000,000,000,000,000,000,000,000,000,000,000,000,000,000,000,000,000,000,000,000,000,000,000,000	CAST_SNP,CAST_SNP,CAST_SNP,CAST_SNP,CAST_SNP,CAST_SNP,CAST_SNP,CAST_SNP,CAST_SNP,129S1_SNP,CAST_SNP,CAST_SNP,CAST_SNP,CAST_SNP,CAST_SNP	0.0000000,0.0000000,0.0000000,0.0000000,0.0000000,0.0000000,0.0000000,0.0000000,0.0000000,0.0000000,0.0000000,0.0000000,0.0000000,0.0000000,0.0000000,	0.0000000,0.0000000,0.0000000,0.0000000,0.0000000,0.0000000,0.0000000,0.0000000,3.0000000,0.0000000,0.0000000,0.0000000,0.0000000,0.0000000,0.0000000,	0.0000000,0.0000000,0.0000000,0.0000000,0.0000000,0.0000000,0.0000000,0.0000000,0.0000000,0.0000000,0.0000000,0.0000000,0.0000000,0.0000000,0.0000000,	0.0000000,0.0000000,0.0000000,0.0000000,0.0000000,0.0000000,0.0000000,0.0000000,98.0000000,0.0000000,0.0000000,0.0000000,0.0000000,0.0000000,86.0000000,	0.0000000,0.0000000,0.0000000,0.0000000,0.0000000,0.0000000,0.0000000,0.0000000,0.0000000,0.0000000,0.0000000,0.0000000,0.0000000,0.0000000,0.0000000,	0.0000000,5.0000000,1.0000000,0.0000000,0.0000000,9.0000000,0.0000000,1.0000000,0.0000000,0.0000000,0.0000000,0.0000000,0.0000000,1.0000000,19.0000000,	0.0000000,0.0000000,0.0000000,0.0000000,0.0000000,0.0000000,0.0000000,0.0000000,0.0000000,0.0000000,0.0000000,0.0000000,0.0000000,0.0000000,0.0000000,	0.0000000,0.0000000,5.0000000,0.0000000,0.0000000,4.0000000,0.0000000,0.0000000,0.0000000,0.0000000,0.0000000,0.0000000,0.0000000,0.0000000,6.0000000,	0.0000000,0.0000000,0.0000000,0.0000000,0.0000000,0.0000000,0.0000000,0.0000000,3.0000000,0.0000000,0.0000000,0.0000000,0.0000000,0.0000000,4.0000000,	0.0000000,0.0000000,0.0000000,0.0000000,0.0000000,0.0000000,1.0000000,0.0000000,0.0000000,0.0000000,0.0000000,0.0000000,0.0000000,0.0000000,0.0000000,	0.0000000,0.0000000,0.0000000,0.0000000,0.0000000,53.0000000,0.0000000,0.0000000,58.0000000,0.0000000,0.0000000,0.0000000,0.0000000,0.0000000,132.0000000,	0.0000000,0.0000000,0.0000000,0.0000000,0.0000000,0.0000000,0.0000000,0.0000000,8.0000000,0.0000000,0.0000000,0.0000000,0.0000000,0.0000000,22.0000000,	0.0000000,0.0000000,1.0000000,1.0000000,0.0000000,4.0000000,0.0000000,0.0000000,4.0000000,0.0000000,0.0000000,6.0000000,7.0000000,0.0000000,10.0000000,	0.0000000,0.0000000,0.0000000,0.0000000,0.0000000,6.0000000,0.0000000,0.0000000,0.0000000,0.0000000,0.0000000,0.0000000,0.0000000,0.0000000,10.0000000,	14.0000000,0.0000000,3.0000000,3.0000000,0.0000000,0.0000000,0.0000000,1.0000000,2.0000000,0.0000000,0.0000000,3.0000000,3.0000000,1.0000000,0.0000000,	0.0000000,0.0000000,7.0000000,0.0000000,0.0000000,0.0000000,0.0000000,0.0000000,5.0000000,0.0000000,0.0000000,16.0000000,16.0000000,0.0000000,4.0000000,
chr6	guttman:linc1547.3	5504,5696,4099,644,3286,1031,648,5257,4490,6359,5517,4496,530,4249,1924,6042,7146,6810,7070,3745,7076,5286,3761,3114,3015,7026,558,1713,6578,1460,3637,6409,7309,3769,5178,4926,1984,1729,4342,583,1866,971,5711,6097,6788,5974,469,3158,5079,5092,1370,1503,5904,1380,7526,1766,5884,746,5319,5102,7846,1520,6977,6004,1526,6903,7672,7802,2428,4010,254	52067311,52067503,52065895,52062351,52064993,52062738,52062355,52067053,52066286,52068166,52067324,52066292,52062237,52066045,52063631,52067849,52068953,52068617,52068877,52065541,52068883,52067082,52065557,52064821,52064722,52068833,52062265,52063420,52068385,52063167,52065433,52068216,52069116,52065565,52066974,52066722,52063691,52063436,52066138,52062290,52063573,52062678,52067518,52067904,520…	CAST_SNP,CAST_SNP,CAST_SNP,CAST_SNP,CAST_SNP,CAST_SNP,CAST_SNP,CAST_SNP,CAST_SNP,CAST_SNP,CAST_SNP,CAST_SNP,CAST_SNP,CAST_SNP,CAST_SNP,CAST_SNP,CAST_SNP,CAST_SNP,CAST_SNP,CAST_SNP,CAST_SNP,CAST_SNP,CAST_SNP,CAST_SNP,CAST_SNP,CAST_SNP,CAST_SNP,CAST_SNP,CAST_SNP,CAST_SNP,CAST_SNP,CAST_SNP,CAST_SNP,CAST_SNP,CAST_SNP,CAST_SNP,CAST_SNP,CAST_SNP,CAST_SNP,CAST_SNP,CAST_SNP,CAST_SNP,CAST_SNP,CAST_SNP,CAS…	0.0000000,0.0000000,0.0000000,0.0000000,0.0000000,0.0000000,0.0000000,0.0000000,0.0000000,0.0000000,0.0000000,0.0000000,0.0000000,0.0000000,0.0000000,0.0000000,0.0000000,0.0000000,0.0000000,0.0000000,0.0000000,0.0000000,0.0000000,0.0000000,0.0000000,0.0000000,0.0000000,2.0000000,0.0000000,0.0000000,6.0000000,0.0000000,0.0000000,0.0000000,0.0000000,0.0000000,0.0000000,2.0000000,0.0000000,0.0000000…	0.0000000,0.0000000,0.0000000,9.0000000,0.0000000,0.0000000,14.0000000,0.0000000,0.0000000,0.0000000,0.0000000,0.0000000,3.0000000,0.0000000,0.0000000,0.0000000,0.0000000,0.0000000,0.0000000,0.0000000,0.0000000,0.0000000,0.0000000,0.0000000,0.0000000,0.0000000,0.0000000,281.0000000,0.0000000,0.0000000,0.0000000,0.0000000,0.0000000,0.0000000,0.0000000,0.0000000,0.0000000,243.0000000,0.0000000,0.00…	0.0000000,0.0000000,0.0000000,0.0000000,0.0000000,0.0000000,0.0000000,0.0000000,0.0000000,0.0000000,0.0000000,0.0000000,0.0000000,0.0000000,0.0000000,0.0000000,0.0000000,0.0000000,0.0000000,0.0000000,0.0000000,0.0000000,0.0000000,0.0000000,0.0000000,0.0000000,0.0000000,0.0000000,0.0000000,0.0000000,0.0000000,0.0000000,0.0000000,0.0000000,0.0000000,0.0000000,0.0000000,0.0000000,0.0000000,0.0000000…	0.0000000,0.0000000,0.0000000,1.0000000,0.0000000,1.0000000,1.0000000,0.0000000,0.0000000,0.0000000,0.0000000,0.0000000,0.0000000,0.0000000,0.0000000,0.0000000,0.0000000,0.0000000,0.0000000,0.0000000,0.0000000,0.0000000,0.0000000,0.0000000,0.0000000,0.0000000,0.0000000,0.0000000,0.0000000,0.0000000,0.0000000,0.0000000,0.0000000,0.0000000,0.0000000,0.0000000,0.0000000,0.0000000,0.0000000,0.0000000…	0.0000000,0.0000000,0.0000000,0.0000000,0.0000000,0.0000000,0.0000000,0.0000000,0.0000000,0.0000000,0.0000000,0.0000000,0.0000000,0.0000000,0.0000000,0.0000000,0.0000000,0.0000000,0.0000000,0.0000000,0.0000000,0.0000000,0.0000000,0.0000000,0.0000000,0.0000000,0.0000000,0.0000000,0.0000000,0.0000000,0.0000000,0.0000000,0.0000000,0.0000000,0.0000000,0.0000000,0.0000000,0.0000000,0.0000000,0.0000000…	0.0000000,0.0000000,0.0000000,0.0000000,0.0000000,0.0000000,0.0000000,0.0000000,0.0000000,0.0000000,0.0000000,0.0000000,0.0000000,0.0000000,0.0000000,0.0000000,0.0000000,0.0000000,0.0000000,0.0000000,0.0000000,0.0000000,0.0000000,0.0000000,0.0000000,0.0000000,0.0000000,0.0000000,0.0000000,0.0000000,0.0000000,0.0000000,0.0000000,0.0000000,0.0000000,0.0000000,0.0000000,0.0000000,0.0000000,0.0000000…	0.0000000,0.0000000,0.0000000,0.0000000,0.0000000,0.0000000,0.0000000,0.0000000,0.0000000,0.0000000,0.0000000,0.0000000,0.0000000,0.0000000,0.0000000,0.0000000,0.0000000,0.0000000,0.0000000,0.0000000,0.0000000,0.0000000,0.0000000,0.0000000,0.0000000,0.0000000,0.0000000,10.0000000,0.0000000,0.0000000,0.0000000,0.0000000,0.0000000,0.0000000,0.0000000,0.0000000,0.0000000,19.0000000,0.0000000,0.00000…	0.0000000,0.0000000,0.0000000,0.0000000,0.0000000,0.0000000,0.0000000,0.0000000,0.0000000,0.0000000,0.0000000,0.0000000,0.0000000,0.0000000,0.0000000,0.0000000,77.0000000,0.0000000,616.0000000,0.0000000,676.0000000,0.0000000,0.0000000,0.0000000,0.0000000,299.0000000,0.0000000,0.0000000,0.0000000,0.0000000,0.0000000,0.0000000,0.0000000,0.0000000,0.0000000,0.0000000,0.0000000,0.0000000,0.0000000,0.…	0.0000000,0.0000000,0.0000000,2.0000000,0.0000000,0.0000000,2.0000000,0.0000000,0.0000000,0.0000000,0.0000000,0.0000000,4.0000000,0.0000000,10.0000000,0.0000000,0.0000000,0.0000000,0.0000000,0.0000000,0.0000000,0.0000000,0.0000000,0.0000000,0.0000000,0.0000000,12.0000000,307.0000000,0.0000000,5.0000000,0.0000000,0.0000000,0.0000000,0.0000000,0.0000000,0.0000000,0.0000000,281.0000000,0.0000000,10.…	0.0000000,0.0000000,0.0000000,6.0000000,0.0000000,0.0000000,7.0000000,0.0000000,0.0000000,0.0000000,0.0000000,0.0000000,0.0000000,0.0000000,3.0000000,0.0000000,0.0000000,0.0000000,0.0000000,0.0000000,0.0000000,0.0000000,0.0000000,0.0000000,0.0000000,0.0000000,0.0000000,195.0000000,0.0000000,1.0000000,0.0000000,0.0000000,0.0000000,0.0000000,0.0000000,0.0000000,0.0000000,132.0000000,0.0000000,0.000…	0.0000000,0.0000000,0.0000000,26.0000000,0.0000000,0.0000000,26.0000000,0.0000000,0.0000000,0.0000000,0.0000000,0.0000000,0.0000000,0.0000000,0.0000000,0.0000000,0.0000000,0.0000000,0.0000000,0.0000000,0.0000000,0.0000000,0.0000000,0.0000000,0.0000000,0.0000000,0.0000000,0.0000000,0.0000000,0.0000000,0.0000000,0.0000000,0.0000000,0.0000000,0.0000000,0.0000000,0.0000000,0.0000000,0.0000000,0.00000…	0.0000000,0.0000000,0.0000000,2.0000000,0.0000000,21.0000000,3.0000000,0.0000000,0.0000000,0.0000000,0.0000000,0.0000000,0.0000000,0.0000000,0.0000000,0.0000000,0.0000000,0.0000000,0.0000000,0.0000000,0.0000000,0.0000000,0.0000000,0.0000000,0.0000000,0.0000000,0.0000000,0.0000000,0.0000000,0.0000000,0.0000000,0.0000000,0.0000000,0.0000000,0.0000000,0.0000000,0.0000000,0.0000000,0.0000000,0.000000…	0.0000000,0.0000000,0.0000000,0.0000000,0.0000000,0.0000000,0.0000000,0.0000000,0.0000000,0.0000000,0.0000000,0.0000000,0.0000000,0.0000000,21.0000000,0.0000000,0.0000000,10.0000000,0.0000000,0.0000000,0.0000000,0.0000000,0.0000000,0.0000000,0.0000000,0.0000000,0.0000000,100.0000000,2.0000000,0.0000000,0.0000000,0.0000000,0.0000000,0.0000000,0.0000000,0.0000000,6.0000000,105.0000000,0.0000000,0.0…	0.0000000,0.0000000,0.0000000,1.0000000,0.0000000,0.0000000,2.0000000,0.0000000,0.0000000,0.0000000,0.0000000,0.0000000,0.0000000,0.0000000,0.0000000,0.0000000,0.0000000,0.0000000,0.0000000,0.0000000,0.0000000,0.0000000,0.0000000,0.0000000,0.0000000,0.0000000,0.0000000,34.0000000,0.0000000,0.0000000,0.0000000,0.0000000,0.0000000,0.0000000,1.0000000,0.0000000,4.0000000,37.0000000,0.0000000,0.00000…	0.0000000,0.0000000,0.0000000,0.0000000,0.0000000,0.0000000,0.0000000,0.0000000,0.0000000,0.0000000,0.0000000,0.0000000,0.0000000,0.0000000,0.0000000,0.0000000,0.0000000,0.0000000,0.0000000,0.0000000,0.0000000,0.0000000,0.0000000,0.0000000,0.0000000,0.0000000,0.0000000,12.0000000,0.0000000,2.0000000,0.0000000,0.0000000,0.0000000,0.0000000,0.0000000,0.0000000,1.0000000,6.0000000,0.0000000,0.000000…	0.0000000,0.0000000,0.0000000,8.0000000,0.0000000,0.0000000,9.0000000,0.0000000,0.0000000,0.0000000,0.0000000,0.0000000,0.0000000,0.0000000,0.0000000,0.0000000,0.0000000,0.0000000,1.0000000,0.0000000,1.0000000,0.0000000,0.0000000,0.0000000,0.0000000,1.0000000,0.0000000,10.0000000,0.0000000,0.0000000,0.0000000,0.0000000,0.0000000,0.0000000,0.0000000,0.0000000,0.0000000,13.0000000,0.0000000,0.00000…
chr6	guttman:linc1552.3	284,822,121,094,265,000,000,000,000,000,000,000,000,000	8,648,219,986,479,670,000,000,000,000,000,000,000,000,000,000,000,000,000,000,000,000,000,000,000,000,000,000,000,000	129S1_SNP,CAST_SNP,CAST_SNP,129S1_SNP,CAST_SNP,CAST_SNP,129S1_SNP,CAST_SNP,CAST_SNP,CAST_SNP,CAST_SNP	0.0000000,0.0000000,0.0000000,0.0000000,0.0000000,0.0000000,0.0000000,0.0000000,0.0000000,0.0000000,128.0000000,	0.0000000,18.0000000,0.0000000,0.0000000,0.0000000,0.0000000,0.0000000,0.0000000,0.0000000,18.0000000,5.0000000,	0.0000000,0.0000000,0.0000000,0.0000000,0.0000000,0.0000000,0.0000000,0.0000000,0.0000000,0.0000000,66.0000000,	0.0000000,0.0000000,0.0000000,0.0000000,0.0000000,0.0000000,0.0000000,0.0000000,0.0000000,0.0000000,741.0000000,	0.0000000,0.0000000,0.0000000,0.0000000,0.0000000,0.0000000,0.0000000,0.0000000,0.0000000,0.0000000,0.0000000,	0.0000000,0.0000000,0.0000000,0.0000000,0.0000000,0.0000000,0.0000000,0.0000000,0.0000000,0.0000000,0.0000000,	0.0000000,0.0000000,0.0000000,0.0000000,0.0000000,0.0000000,0.0000000,0.0000000,0.0000000,0.0000000,54.0000000,	0.0000000,0.0000000,0.0000000,0.0000000,0.0000000,0.0000000,0.0000000,0.0000000,0.0000000,0.0000000,0.0000000,	0.0000000,0.0000000,0.0000000,0.0000000,0.0000000,0.0000000,0.0000000,0.0000000,0.0000000,0.0000000,60.0000000,	0.0000000,133.0000000,0.0000000,0.0000000,0.0000000,0.0000000,0.0000000,0.0000000,0.0000000,108.0000000,316.0000000,	0.0000000,20.0000000,0.0000000,0.0000000,0.0000000,2.0000000,0.0000000,0.0000000,0.0000000,20.0000000,0.0000000,	0.0000000,0.0000000,0.0000000,4.0000000,0.0000000,0.0000000,0.0000000,0.0000000,0.0000000,0.0000000,8.0000000,	0.0000000,0.0000000,0.0000000,0.0000000,0.0000000,0.0000000,0.0000000,0.0000000,0.0000000,0.0000000,24.0000000,	0.0000000,4.0000000,0.0000000,0.0000000,0.0000000,0.0000000,0.0000000,0.0000000,0.0000000,2.0000000,52.0000000,	0.0000000,0.0000000,0.0000000,0.0000000,0.0000000,0.0000000,0.0000000,0.0000000,0.0000000,0.0000000,12.0000000,	1.0000000,2.0000000,0.0000000,0.0000000,0.0000000,0.0000000,0.0000000,0.0000000,0.0000000,2.0000000,25.0000000,
chr6	guttman:linc1555.3	1089,261,710,599,76,1070,751,176,433,146,147,183,729,159	117,834,578,117,829,000,000,000,000,000,000,000,000,000,000,000,000,000,000,000,000,000,000,000,000,000,000,000,000,000,000,000,000,000,000,000,000,000,000,000,000,000	CAST_SNP,CAST_SNP,CAST_SNP,CAST_SNP,CAST_SNP,CAST_SNP,CAST_SNP,CAST_SNP,CAST_SNP,CAST_SNP,CAST_SNP,CAST_SNP,CAST_SNP,CAST_SNP	0.0000000,0.0000000,0.0000000,0.0000000,0.0000000,0.0000000,0.0000000,0.0000000,0.0000000,0.0000000,0.0000000,0.0000000,0.0000000,0.0000000,	0.0000000,0.0000000,0.0000000,0.0000000,0.0000000,0.0000000,0.0000000,0.0000000,0.0000000,0.0000000,0.0000000,0.0000000,0.0000000,0.0000000,	0.0000000,0.0000000,0.0000000,0.0000000,0.0000000,0.0000000,0.0000000,0.0000000,0.0000000,0.0000000,0.0000000,0.0000000,0.0000000,0.0000000,	0.0000000,0.0000000,0.0000000,0.0000000,0.0000000,0.0000000,0.0000000,0.0000000,503.0000000,0.0000000,0.0000000,0.0000000,0.0000000,0.0000000,	0.0000000,0.0000000,0.0000000,0.0000000,0.0000000,0.0000000,0.0000000,0.0000000,0.0000000,0.0000000,0.0000000,0.0000000,0.0000000,0.0000000,	0.0000000,0.0000000,0.0000000,0.0000000,0.0000000,0.0000000,0.0000000,0.0000000,0.0000000,0.0000000,0.0000000,0.0000000,0.0000000,0.0000000,	0.0000000,0.0000000,0.0000000,0.0000000,0.0000000,0.0000000,0.0000000,0.0000000,0.0000000,0.0000000,0.0000000,0.0000000,0.0000000,0.0000000,	0.0000000,0.0000000,0.0000000,0.0000000,0.0000000,0.0000000,0.0000000,0.0000000,0.0000000,0.0000000,0.0000000,0.0000000,0.0000000,0.0000000,	0.0000000,0.0000000,0.0000000,0.0000000,0.0000000,0.0000000,0.0000000,0.0000000,0.0000000,0.0000000,0.0000000,0.0000000,0.0000000,0.0000000,	0.0000000,0.0000000,0.0000000,0.0000000,0.0000000,0.0000000,0.0000000,0.0000000,0.0000000,0.0000000,0.0000000,0.0000000,0.0000000,0.0000000,	0.0000000,0.0000000,0.0000000,0.0000000,0.0000000,0.0000000,0.0000000,0.0000000,0.0000000,0.0000000,0.0000000,0.0000000,0.0000000,0.0000000,	0.0000000,0.0000000,0.0000000,0.0000000,0.0000000,0.0000000,0.0000000,0.0000000,1.0000000,0.0000000,0.0000000,0.0000000,0.0000000,0.0000000,	0.0000000,0.0000000,0.0000000,0.0000000,0.0000000,0.0000000,0.0000000,0.0000000,0.0000000,0.0000000,0.0000000,0.0000000,0.0000000,0.0000000,	0.0000000,0.0000000,0.0000000,0.0000000,0.0000000,0.0000000,0.0000000,0.0000000,0.0000000,0.0000000,0.0000000,0.0000000,0.0000000,0.0000000,	0.0000000,0.0000000,0.0000000,0.0000000,0.0000000,0.0000000,0.0000000,0.0000000,0.0000000,0.0000000,0.0000000,0.0000000,0.0000000,0.0000000,	0.0000000,0.0000000,0.0000000,0.0000000,0.0000000,0.0000000,0.0000000,0.0000000,0.0000000,0.0000000,0.0000000,0.0000000,0.0000000,0.0000000,
chr6	guttman:linc1558.3	4992,1793,4226,4614,6338,6155,2701,4495,6416,6292,3093,2711,6383,4892,6301,5662,6047,547,6308,3109,6438,6311,3112,553,6572,5682,3125,567,6587,957,5182,3519,1346,4550,6088,1994,5175,5580,1357,78,2897,5844,3543,5725,4830,6053,482,6481,6077,1002,5742,4093,4849,5363,6633,6427,1343,3818	128400042,128396843,128399276,128399664,128401388,128401205,128397751,128399545,128401466,128401342,128398143,128397761,128401433,128399942,128401351,128400712,128401097,128389626,128401358,128398159,128401488,128401361,128398162,128389632,128401622,128400732,128398175,128389646,128401637,128393231,128400232,128398569,128393620,128399600,128401138,128397044,128400225,128400630,128393631,128389031…	CAST_SNP,CAST_SNP,CAST_SNP,CAST_SNP,CAST_SNP,CAST_SNP,CAST_SNP,CAST_SNP,CAST_SNP,129S1_SNP,CAST_SNP,CAST_SNP,CAST_SNP,CAST_SNP,CAST_SNP,CAST_SNP,CAST_SNP,CAST_SNP,CAST_SNP,CAST_SNP,CAST_SNP,CAST_SNP,CAST_SNP,CAST_SNP,CAST_SNP,CAST_SNP,CAST_SNP,CAST_SNP,CAST_SNP,CAST_SNP,129S1_SNP,CAST_SNP,129S1_SNP,CAST_SNP,CAST_SNP,CAST_SNP,CAST_SNP,CAST_SNP,CAST_SNP,129S1_SNP,CAST_SNP,CAST_SNP,CAST_SNP,CAST_SNP…	0.0000000,0.0000000,0.0000000,0.0000000,0.0000000,0.0000000,0.0000000,0.0000000,0.0000000,0.0000000,0.0000000,0.0000000,0.0000000,0.0000000,0.0000000,0.0000000,0.0000000,0.0000000,0.0000000,0.0000000,0.0000000,0.0000000,0.0000000,0.0000000,0.0000000,0.0000000,0.0000000,0.0000000,0.0000000,0.0000000,0.0000000,0.0000000,0.0000000,0.0000000,0.0000000,0.0000000,0.0000000,0.0000000,0.0000000,0.0000000…	0.0000000,0.0000000,0.0000000,0.0000000,5.0000000,0.0000000,0.0000000,0.0000000,9.0000000,0.0000000,0.0000000,0.0000000,6.0000000,0.0000000,3.0000000,0.0000000,0.0000000,0.0000000,3.0000000,0.0000000,6.0000000,3.0000000,0.0000000,0.0000000,59.0000000,0.0000000,0.0000000,0.0000000,45.0000000,0.0000000,0.0000000,0.0000000,0.0000000,0.0000000,0.0000000,0.0000000,0.0000000,0.0000000,0.0000000,0.00000…	0.0000000,0.0000000,0.0000000,0.0000000,0.0000000,0.0000000,1.0000000,0.0000000,0.0000000,0.0000000,0.0000000,1.0000000,0.0000000,0.0000000,0.0000000,0.0000000,0.0000000,0.0000000,0.0000000,0.0000000,0.0000000,0.0000000,0.0000000,0.0000000,0.0000000,0.0000000,0.0000000,0.0000000,0.0000000,0.0000000,0.0000000,0.0000000,0.0000000,0.0000000,0.0000000,0.0000000,0.0000000,0.0000000,0.0000000,0.0000000…	0.0000000,0.0000000,0.0000000,0.0000000,0.0000000,0.0000000,0.0000000,0.0000000,0.0000000,0.0000000,0.0000000,0.0000000,0.0000000,0.0000000,0.0000000,0.0000000,0.0000000,0.0000000,0.0000000,0.0000000,0.0000000,0.0000000,0.0000000,0.0000000,0.0000000,0.0000000,0.0000000,0.0000000,0.0000000,0.0000000,0.0000000,0.0000000,0.0000000,0.0000000,0.0000000,0.0000000,0.0000000,0.0000000,0.0000000,0.0000000…	0.0000000,0.0000000,0.0000000,0.0000000,0.0000000,0.0000000,0.0000000,0.0000000,0.0000000,0.0000000,0.0000000,0.0000000,0.0000000,0.0000000,0.0000000,0.0000000,0.0000000,0.0000000,0.0000000,0.0000000,0.0000000,0.0000000,0.0000000,0.0000000,0.0000000,0.0000000,0.0000000,0.0000000,0.0000000,0.0000000,0.0000000,0.0000000,0.0000000,0.0000000,0.0000000,0.0000000,0.0000000,0.0000000,0.0000000,0.0000000…	0.0000000,0.0000000,0.0000000,0.0000000,0.0000000,0.0000000,0.0000000,0.0000000,0.0000000,0.0000000,0.0000000,0.0000000,0.0000000,0.0000000,0.0000000,0.0000000,0.0000000,0.0000000,0.0000000,0.0000000,0.0000000,0.0000000,0.0000000,0.0000000,0.0000000,0.0000000,0.0000000,0.0000000,0.0000000,0.0000000,0.0000000,0.0000000,0.0000000,0.0000000,0.0000000,0.0000000,0.0000000,0.0000000,0.0000000,0.0000000…	0.0000000,0.0000000,0.0000000,0.0000000,0.0000000,0.0000000,0.0000000,0.0000000,0.0000000,0.0000000,0.0000000,0.0000000,0.0000000,0.0000000,0.0000000,0.0000000,0.0000000,0.0000000,0.0000000,0.0000000,0.0000000,0.0000000,0.0000000,0.0000000,0.0000000,0.0000000,0.0000000,0.0000000,0.0000000,0.0000000,0.0000000,0.0000000,0.0000000,0.0000000,0.0000000,0.0000000,0.0000000,0.0000000,0.0000000,0.0000000…	0.0000000,0.0000000,0.0000000,0.0000000,0.0000000,0.0000000,0.0000000,0.0000000,0.0000000,0.0000000,0.0000000,0.0000000,0.0000000,0.0000000,0.0000000,0.0000000,0.0000000,0.0000000,0.0000000,0.0000000,0.0000000,0.0000000,0.0000000,0.0000000,0.0000000,0.0000000,0.0000000,0.0000000,0.0000000,0.0000000,0.0000000,0.0000000,0.0000000,0.0000000,0.0000000,0.0000000,0.0000000,0.0000000,0.0000000,0.0000000…	0.0000000,0.0000000,0.0000000,0.0000000,0.0000000,0.0000000,0.0000000,0.0000000,0.0000000,0.0000000,0.0000000,0.0000000,0.0000000,0.0000000,0.0000000,0.0000000,0.0000000,0.0000000,0.0000000,0.0000000,0.0000000,0.0000000,0.0000000,0.0000000,0.0000000,0.0000000,0.0000000,0.0000000,0.0000000,0.0000000,0.0000000,0.0000000,0.0000000,0.0000000,0.0000000,0.0000000,0.0000000,0.0000000,0.0000000,0.0000000…	0.0000000,0.0000000,0.0000000,0.0000000,0.0000000,0.0000000,0.0000000,413.0000000,0.0000000,0.0000000,0.0000000,0.0000000,0.0000000,0.0000000,0.0000000,0.0000000,0.0000000,0.0000000,0.0000000,0.0000000,0.0000000,0.0000000,0.0000000,0.0000000,0.0000000,0.0000000,0.0000000,0.0000000,0.0000000,0.0000000,0.0000000,0.0000000,0.0000000,127.0000000,0.0000000,0.0000000,0.0000000,0.0000000,0.0000000,0.000…	0.0000000,0.0000000,0.0000000,0.0000000,0.0000000,0.0000000,11.0000000,0.0000000,0.0000000,0.0000000,0.0000000,11.0000000,0.0000000,0.0000000,0.0000000,0.0000000,0.0000000,0.0000000,0.0000000,0.0000000,0.0000000,0.0000000,0.0000000,0.0000000,0.0000000,0.0000000,0.0000000,0.0000000,0.0000000,0.0000000,0.0000000,0.0000000,0.0000000,0.0000000,0.0000000,0.0000000,0.0000000,0.0000000,0.0000000,0.00000…	0.0000000,0.0000000,0.0000000,0.0000000,0.0000000,0.0000000,0.0000000,0.0000000,0.0000000,0.0000000,0.0000000,0.0000000,0.0000000,0.0000000,0.0000000,0.0000000,0.0000000,0.0000000,0.0000000,0.0000000,0.0000000,0.0000000,0.0000000,0.0000000,0.0000000,0.0000000,0.0000000,0.0000000,0.0000000,0.0000000,0.0000000,0.0000000,0.0000000,0.0000000,0.0000000,0.0000000,0.0000000,0.0000000,0.0000000,0.0000000…	0.0000000,0.0000000,0.0000000,0.0000000,0.0000000,0.0000000,0.0000000,3.0000000,0.0000000,0.0000000,0.0000000,0.0000000,0.0000000,0.0000000,0.0000000,0.0000000,0.0000000,0.0000000,0.0000000,0.0000000,0.0000000,0.0000000,0.0000000,0.0000000,1.0000000,0.0000000,0.0000000,0.0000000,0.0000000,0.0000000,0.0000000,0.0000000,0.0000000,1.0000000,0.0000000,0.0000000,0.0000000,0.0000000,0.0000000,0.0000000…	0.0000000,0.0000000,0.0000000,0.0000000,0.0000000,0.0000000,0.0000000,2.0000000,0.0000000,0.0000000,0.0000000,0.0000000,0.0000000,0.0000000,0.0000000,0.0000000,0.0000000,0.0000000,0.0000000,0.0000000,1.0000000,0.0000000,0.0000000,0.0000000,1.0000000,0.0000000,0.0000000,0.0000000,1.0000000,0.0000000,0.0000000,0.0000000,0.0000000,0.0000000,0.0000000,0.0000000,0.0000000,0.0000000,0.0000000,0.0000000…	0.0000000,0.0000000,0.0000000,0.0000000,0.0000000,0.0000000,0.0000000,0.0000000,0.0000000,0.0000000,0.0000000,0.0000000,0.0000000,0.0000000,0.0000000,0.0000000,0.0000000,0.0000000,0.0000000,0.0000000,0.0000000,0.0000000,0.0000000,0.0000000,0.0000000,0.0000000,0.0000000,0.0000000,0.0000000,0.0000000,0.0000000,0.0000000,0.0000000,0.0000000,0.0000000,0.0000000,0.0000000,0.0000000,0.0000000,0.0000000…	0.0000000,0.0000000,0.0000000,0.0000000,1.0000000,1.0000000,0.0000000,0.0000000,7.0000000,1.0000000,0.0000000,0.0000000,3.0000000,0.0000000,1.0000000,0.0000000,0.0000000,0.0000000,1.0000000,0.0000000,7.0000000,1.0000000,0.0000000,0.0000000,4.0000000,0.0000000,0.0000000,0.0000000,1.0000000,0.0000000,0.0000000,0.0000000,0.0000000,0.0000000,0.0000000,0.0000000,0.0000000,0.0000000,0.0000000,0.0000000…
chr6	guttman:linc1560.3	7,041,506,154,115,100,000,000,000,000,000,000,000,000,000	134,901,861,134,902,000,000,000,000,000,000,000,000,000,000,000,000,000,000,000,000,000,000,000,000,000,000,000,000,000,000,000,000	CAST_SNP,CAST_SNP,129S1_SNP,CAST_SNP,129S1_SNP,CAST_SNP,CAST_SNP,CAST_SNP,129S1_SNP,CAST_SNP,129S1_SNP	0.0000000,2.0000000,0.0000000,2.0000000,0.0000000,2.0000000,0.0000000,0.0000000,0.0000000,0.0000000,0.0000000,	0.0000000,28.0000000,8.0000000,24.0000000,0.0000000,24.0000000,0.0000000,0.0000000,0.0000000,0.0000000,0.0000000,	0.0000000,0.0000000,0.0000000,0.0000000,0.0000000,0.0000000,0.0000000,0.0000000,0.0000000,0.0000000,0.0000000,	0.0000000,0.0000000,0.0000000,0.0000000,0.0000000,0.0000000,0.0000000,0.0000000,0.0000000,0.0000000,0.0000000,	1.0000000,0.0000000,0.0000000,0.0000000,0.0000000,0.0000000,0.0000000,0.0000000,0.0000000,0.0000000,0.0000000,	0.0000000,0.0000000,0.0000000,0.0000000,0.0000000,0.0000000,0.0000000,0.0000000,0.0000000,0.0000000,0.0000000,	0.0000000,0.0000000,0.0000000,0.0000000,0.0000000,0.0000000,3.0000000,1.0000000,5.0000000,0.0000000,0.0000000,	0.0000000,0.0000000,0.0000000,0.0000000,0.0000000,0.0000000,0.0000000,0.0000000,0.0000000,0.0000000,0.0000000,	0.0000000,6.0000000,3.0000000,6.0000000,0.0000000,6.0000000,0.0000000,0.0000000,0.0000000,0.0000000,0.0000000,	0.0000000,5.0000000,1.0000000,5.0000000,0.0000000,5.0000000,0.0000000,0.0000000,0.0000000,0.0000000,0.0000000,	0.0000000,0.0000000,0.0000000,0.0000000,0.0000000,0.0000000,0.0000000,0.0000000,0.0000000,0.0000000,0.0000000,	0.0000000,0.0000000,0.0000000,0.0000000,0.0000000,0.0000000,0.0000000,0.0000000,0.0000000,0.0000000,0.0000000,	0.0000000,1.0000000,1.0000000,1.0000000,0.0000000,1.0000000,0.0000000,0.0000000,0.0000000,0.0000000,0.0000000,	0.0000000,0.0000000,0.0000000,0.0000000,1.0000000,0.0000000,0.0000000,6.0000000,4.0000000,0.0000000,0.0000000,	0.0000000,0.0000000,0.0000000,0.0000000,0.0000000,0.0000000,0.0000000,0.0000000,0.0000000,0.0000000,0.0000000,	0.0000000,0.0000000,0.0000000,0.0000000,0.0000000,0.0000000,0.0000000,0.0000000,0.0000000,0.0000000,0.0000000,
chr6	Mira	168	52165119	CAST_SNP	0.0000000,	8.0000000,	3.0000000,	102.0000000,	112.0000000,	6.0000000,	2.0000000,	4.0000000,	61.0000000,	275.0000000,	13.0000000,	10.0000000,	24.0000000,	99.0000000,	1.0000000,	22.0000000,
chr6	uc009bfw.1	11,521,543,333,111,200,000,000,000,000	3,075,593,530,756,320,000,000,000,000,000,000,000,000,000,000,000,000,000,000,000,000	CAST_SNP,CAST_SNP,CAST_SNP,CAST_SNP,CAST_SNP,CAST_SNP,CAST_SNP,CAST_SNP	0.0000000,171.0000000,0.0000000,12.0000000,24.0000000,0.0000000,35.0000000,13.0000000,	0.0000000,14.0000000,0.0000000,0.0000000,11.0000000,30.0000000,5.0000000,10.0000000,	0.0000000,0.0000000,2.0000000,0.0000000,0.0000000,0.0000000,2.0000000,0.0000000,	0.0000000,0.0000000,0.0000000,0.0000000,0.0000000,0.0000000,0.0000000,0.0000000,	0.0000000,0.0000000,1.0000000,0.0000000,17.0000000,5.0000000,0.0000000,4.0000000,	42.0000000,58.0000000,39.0000000,0.0000000,3.0000000,149.0000000,0.0000000,2.0000000,	2.0000000,0.0000000,0.0000000,37.0000000,0.0000000,0.0000000,0.0000000,0.0000000,	0.0000000,0.0000000,0.0000000,0.0000000,0.0000000,5.0000000,0.0000000,0.0000000,	14.0000000,84.0000000,0.0000000,0.0000000,8.0000000,0.0000000,0.0000000,10.0000000,	41.0000000,48.0000000,4.0000000,0.0000000,0.0000000,0.0000000,0.0000000,0.0000000,	0.0000000,0.0000000,11.0000000,0.0000000,0.0000000,0.0000000,0.0000000,0.0000000,	2.0000000,0.0000000,0.0000000,1.0000000,0.0000000,0.0000000,0.0000000,0.0000000,	48.0000000,29.0000000,1.0000000,1.0000000,2.0000000,1.0000000,8.0000000,2.0000000,	20.0000000,20.0000000,3.0000000,0.0000000,7.0000000,11.0000000,11.0000000,4.0000000,	1.0000000,1.0000000,0.0000000,0.0000000,0.0000000,0.0000000,0.0000000,0.0000000,	2.0000000,1.0000000,0.0000000,0.0000000,0.0000000,0.0000000,0.0000000,0.0000000,
chr6	uc009bfy.1	559,484,127	311,310,243,113,109,000,000,000	CAST_SNP,CAST_SNP,CAST_SNP	0.0000000,0.0000000,0.0000000,	0.0000000,0.0000000,0.0000000,	0.0000000,0.0000000,0.0000000,	0.0000000,0.0000000,0.0000000,	0.0000000,0.0000000,0.0000000,	0.0000000,0.0000000,0.0000000,	0.0000000,0.0000000,0.0000000,	0.0000000,0.0000000,0.0000000,	0.0000000,0.0000000,0.0000000,	3.0000000,0.0000000,0.0000000,	0.0000000,0.0000000,0.0000000,	0.0000000,0.0000000,0.0000000,	0.0000000,0.0000000,0.0000000,	0.0000000,0.0000000,0.0000000,	0.0000000,0.0000000,0.0000000,	0.0000000,0.0000000,10.0000000,
chr6	uc009biz.1	329,310,222,62	36,665,205,366,652,200,000,000,000,000,000	129S1_SNP,129S1_SNP,129S1_SNP,129S1_SNP	1.0000000,1.0000000,12.0000000,3.0000000,	13.0000000,12.0000000,13.0000000,17.0000000,	6.0000000,6.0000000,36.0000000,19.0000000,	5.0000000,5.0000000,19.0000000,20.0000000,	2.0000000,4.0000000,8.0000000,1.0000000,	0.0000000,3.0000000,109.0000000,1.0000000,	10.0000000,10.0000000,5.0000000,0.0000000,	0.0000000,0.0000000,6.0000000,0.0000000,	0.0000000,0.0000000,0.0000000,0.0000000,	39.0000000,27.0000000,77.0000000,88.0000000,	4.0000000,0.0000000,32.0000000,30.0000000,	190.0000000,158.0000000,81.0000000,36.0000000,	16.0000000,14.0000000,40.0000000,8.0000000,	5.0000000,4.0000000,6.0000000,4.0000000,	5.0000000,5.0000000,13.0000000,6.0000000,	17.0000000,16.0000000,8.0000000,9.0000000,
chr6	uc009byc.1	149	52123654	CAST_SNP	0.0000000,	0.0000000,	0.0000000,	0.0000000,	0.0000000,	0.0000000,	0.0000000,	0.0000000,	0.0000000,	0.0000000,	0.0000000,	10.0000000,	6.0000000,	0.0000000,	0.0000000,	0.0000000,
chr6	uc009byd.1	385,116,53,206,399	5,214,282,852,142,550,000,000,000,000,000,000,000,000	CAST_SNP,CAST_SNP,CAST_SNP,CAST_SNP,CAST_SNP	318.0000000,0.0000000,0.0000000,0.0000000,382.0000000,	0.0000000,0.0000000,0.0000000,0.0000000,0.0000000,	0.0000000,0.0000000,16.0000000,0.0000000,4.0000000,	0.0000000,0.0000000,0.0000000,0.0000000,0.0000000,	0.0000000,0.0000000,0.0000000,0.0000000,0.0000000,	0.0000000,0.0000000,0.0000000,0.0000000,0.0000000,	0.0000000,0.0000000,0.0000000,0.0000000,0.0000000,	0.0000000,0.0000000,0.0000000,0.0000000,0.0000000,	3.0000000,0.0000000,0.0000000,0.0000000,3.0000000,	6.0000000,0.0000000,0.0000000,0.0000000,6.0000000,	0.0000000,0.0000000,0.0000000,0.0000000,0.0000000,	0.0000000,0.0000000,0.0000000,0.0000000,0.0000000,	0.0000000,0.0000000,0.0000000,2.0000000,0.0000000,	46.0000000,0.0000000,0.0000000,0.0000000,43.0000000,	0.0000000,0.0000000,0.0000000,0.0000000,0.0000000,	0.0000000,0.0000000,0.0000000,0.0000000,0.0000000,
chr6	uc009bzl.1	1,541,205,910,431,480,000,000,000,000,000,000,000,000,000,000,000,000,000,000,000,000,000,000,000,000,000,000,000,000,000,000,000,000,000,000,000,000,000	53817649,53818167,53817151,53817592,53807308,53816908,53817294,53817680,53817299,53817301,53817356,53807217,53818095,53816816,53816817,53816824,53816952,53817978,53817341,53817602,53817610,53817100,53817617,53817881,53817754,53817503,53817504,53817507,53817255,53808546,53817514	CAST_SNP,CAST_SNP,CAST_SNP,CAST_SNP,CAST_SNP,CAST_SNP,CAST_SNP,CAST_SNP,CAST_SNP,CAST_SNP,CAST_SNP,CAST_SNP,CAST_SNP,CAST_SNP,CAST_SNP,CAST_SNP,CAST_SNP,CAST_SNP,CAST_SNP,CAST_SNP,CAST_SNP,CAST_SNP,CAST_SNP,CAST_SNP,CAST_SNP,CAST_SNP,CAST_SNP,CAST_SNP,CAST_SNP,CAST_SNP,CAST_SNP	0.0000000,0.0000000,0.0000000,0.0000000,0.0000000,0.0000000,0.0000000,0.0000000,0.0000000,0.0000000,1.0000000,0.0000000,0.0000000,0.0000000,0.0000000,0.0000000,0.0000000,0.0000000,0.0000000,0.0000000,0.0000000,0.0000000,0.0000000,0.0000000,0.0000000,0.0000000,0.0000000,0.0000000,0.0000000,0.0000000,0.0000000,	0.0000000,0.0000000,0.0000000,0.0000000,0.0000000,0.0000000,0.0000000,0.0000000,0.0000000,0.0000000,0.0000000,0.0000000,0.0000000,0.0000000,0.0000000,0.0000000,0.0000000,0.0000000,0.0000000,0.0000000,0.0000000,0.0000000,0.0000000,0.0000000,0.0000000,0.0000000,0.0000000,0.0000000,0.0000000,0.0000000,0.0000000,	0.0000000,0.0000000,0.0000000,0.0000000,0.0000000,0.0000000,0.0000000,0.0000000,0.0000000,0.0000000,18.0000000,0.0000000,0.0000000,0.0000000,0.0000000,0.0000000,0.0000000,0.0000000,5.0000000,0.0000000,0.0000000,0.0000000,0.0000000,0.0000000,0.0000000,8.0000000,8.0000000,7.0000000,0.0000000,0.0000000,2.0000000,	0.0000000,0.0000000,0.0000000,0.0000000,0.0000000,0.0000000,0.0000000,0.0000000,0.0000000,0.0000000,0.0000000,0.0000000,0.0000000,0.0000000,0.0000000,0.0000000,0.0000000,0.0000000,0.0000000,0.0000000,0.0000000,0.0000000,0.0000000,0.0000000,0.0000000,0.0000000,0.0000000,0.0000000,0.0000000,0.0000000,0.0000000,	0.0000000,0.0000000,0.0000000,0.0000000,0.0000000,0.0000000,0.0000000,0.0000000,0.0000000,0.0000000,0.0000000,0.0000000,0.0000000,0.0000000,0.0000000,0.0000000,0.0000000,0.0000000,0.0000000,0.0000000,0.0000000,0.0000000,0.0000000,0.0000000,0.0000000,0.0000000,0.0000000,0.0000000,0.0000000,0.0000000,0.0000000,	0.0000000,0.0000000,0.0000000,0.0000000,0.0000000,0.0000000,0.0000000,0.0000000,0.0000000,0.0000000,0.0000000,0.0000000,0.0000000,0.0000000,0.0000000,0.0000000,0.0000000,0.0000000,0.0000000,0.0000000,0.0000000,0.0000000,0.0000000,0.0000000,0.0000000,0.0000000,0.0000000,0.0000000,0.0000000,0.0000000,0.0000000,	0.0000000,0.0000000,0.0000000,0.0000000,0.0000000,0.0000000,0.0000000,0.0000000,0.0000000,0.0000000,0.0000000,0.0000000,0.0000000,0.0000000,0.0000000,0.0000000,0.0000000,0.0000000,0.0000000,0.0000000,0.0000000,0.0000000,0.0000000,0.0000000,0.0000000,0.0000000,0.0000000,0.0000000,0.0000000,0.0000000,0.0000000,	0.0000000,0.0000000,0.0000000,0.0000000,0.0000000,0.0000000,0.0000000,0.0000000,0.0000000,0.0000000,0.0000000,0.0000000,0.0000000,0.0000000,0.0000000,0.0000000,0.0000000,0.0000000,0.0000000,0.0000000,0.0000000,0.0000000,0.0000000,0.0000000,0.0000000,0.0000000,0.0000000,0.0000000,0.0000000,0.0000000,0.0000000,	0.0000000,0.0000000,0.0000000,0.0000000,0.0000000,0.0000000,0.0000000,0.0000000,0.0000000,0.0000000,0.0000000,0.0000000,0.0000000,0.0000000,0.0000000,0.0000000,0.0000000,0.0000000,0.0000000,0.0000000,0.0000000,0.0000000,0.0000000,0.0000000,0.0000000,0.0000000,0.0000000,0.0000000,0.0000000,0.0000000,0.0000000,	0.0000000,0.0000000,0.0000000,0.0000000,0.0000000,0.0000000,0.0000000,0.0000000,0.0000000,0.0000000,0.0000000,0.0000000,0.0000000,0.0000000,0.0000000,0.0000000,0.0000000,0.0000000,0.0000000,0.0000000,0.0000000,0.0000000,0.0000000,0.0000000,0.0000000,0.0000000,0.0000000,0.0000000,0.0000000,0.0000000,0.0000000,	0.0000000,0.0000000,0.0000000,0.0000000,0.0000000,0.0000000,0.0000000,0.0000000,0.0000000,0.0000000,1.0000000,0.0000000,0.0000000,0.0000000,0.0000000,0.0000000,0.0000000,0.0000000,0.0000000,0.0000000,0.0000000,0.0000000,0.0000000,0.0000000,0.0000000,0.0000000,0.0000000,0.0000000,0.0000000,0.0000000,0.0000000,	0.0000000,0.0000000,0.0000000,0.0000000,0.0000000,0.0000000,0.0000000,0.0000000,0.0000000,0.0000000,0.0000000,0.0000000,0.0000000,0.0000000,0.0000000,0.0000000,0.0000000,0.0000000,0.0000000,0.0000000,0.0000000,0.0000000,0.0000000,0.0000000,0.0000000,0.0000000,0.0000000,0.0000000,0.0000000,0.0000000,0.0000000,	0.0000000,0.0000000,0.0000000,0.0000000,0.0000000,0.0000000,0.0000000,0.0000000,0.0000000,0.0000000,0.0000000,0.0000000,0.0000000,0.0000000,0.0000000,0.0000000,0.0000000,0.0000000,0.0000000,0.0000000,0.0000000,0.0000000,0.0000000,0.0000000,0.0000000,0.0000000,0.0000000,0.0000000,0.0000000,0.0000000,0.0000000,	0.0000000,0.0000000,0.0000000,0.0000000,0.0000000,0.0000000,0.0000000,0.0000000,0.0000000,0.0000000,0.0000000,0.0000000,0.0000000,0.0000000,0.0000000,0.0000000,0.0000000,0.0000000,0.0000000,0.0000000,0.0000000,0.0000000,0.0000000,0.0000000,0.0000000,0.0000000,0.0000000,0.0000000,0.0000000,0.0000000,0.0000000,	0.0000000,0.0000000,0.0000000,0.0000000,0.0000000,0.0000000,0.0000000,0.0000000,0.0000000,0.0000000,0.0000000,0.0000000,0.0000000,0.0000000,0.0000000,0.0000000,0.0000000,0.0000000,0.0000000,0.0000000,0.0000000,0.0000000,0.0000000,0.0000000,0.0000000,0.0000000,0.0000000,0.0000000,0.0000000,0.0000000,0.0000000,	0.0000000,0.0000000,0.0000000,0.0000000,0.0000000,0.0000000,0.0000000,0.0000000,0.0000000,0.0000000,0.0000000,0.0000000,0.0000000,0.0000000,0.0000000,0.0000000,0.0000000,0.0000000,0.0000000,0.0000000,0.0000000,0.0000000,0.0000000,0.0000000,0.0000000,0.0000000,0.0000000,0.0000000,0.0000000,0.0000000,0.0000000,
chr6	uc009cea.1	209,263,134,257	63,274,906,632,748,500,000,000,000,000,000	CAST_SNP,CAST_SNP,CAST_SNP,129S1_SNP	0.0000000,0.0000000,0.0000000,0.0000000,	37.0000000,0.0000000,0.0000000,0.0000000,	48.0000000,11.0000000,0.0000000,14.0000000,	4.0000000,0.0000000,0.0000000,0.0000000,	0.0000000,0.0000000,0.0000000,0.0000000,	0.0000000,0.0000000,0.0000000,0.0000000,	0.0000000,0.0000000,0.0000000,0.0000000,	0.0000000,0.0000000,0.0000000,0.0000000,	0.0000000,0.0000000,0.0000000,0.0000000,	0.0000000,0.0000000,0.0000000,0.0000000,	0.0000000,0.0000000,0.0000000,0.0000000,	10.0000000,17.0000000,0.0000000,17.0000000,	27.0000000,0.0000000,0.0000000,3.0000000,	2.0000000,0.0000000,6.0000000,0.0000000,	0.0000000,0.0000000,0.0000000,0.0000000,	0.0000000,0.0000000,0.0000000,0.0000000,
[truncated: 343 more rows]
